# Supplementary material for: Hints of Biological Activity of Xerosydryle: Preliminary Evidence on the Early Stages of Seedling Development
Source: Int J Mol Sci. 2024 Aug 9;25(16):8717. doi: 10.3390/ijms25168717 (PMC11354744; doi:10.3390/ijms25168717)
Supplement: Supplementary file 1 [file ijms-25-08717-s001.zip]

Archive with 3 entries (3 files):
- Supplementary Figure S1.pdf
- Supplementary Figure S2.pdf
- Supplementary File S1.xlsx
