# Supplementary material for: Hints of Biological Activity of Xerosydryle: Preliminary Evidence on the Early Stages of Seedling Development
Source: Int J Mol Sci. 2024 Aug 9;25(16):8717. doi: 10.3390/ijms25168717 (PMC11354744; doi:10.3390/ijms25168717)
Supplement: Supplementary file 1 [file ijms-25-08717-s001.zip › Supplementary File S1.xlsx]

## Sheet: data3_fc2_&_raw.p
Contig	GO	UniProt	NR	Pfam	EggNOG	NT	KO_EUK	Xe5_Trigonella/H2O_Trigonella.fc	Xe5_Trigonella/H2O_Trigonella.logCPM	Xe5_Trigonella/H2O_Trigonella.raw.pval	Xe5_Trigonella/H2O_Trigonella.bh.pval	H2O_Trigonella.mean	Xe5_Trigonella.mean	N_H2O_Trigonella	N_Xe5_Trigonella	H2O_Trigonella_Read_Count	Xe5_Trigonella_Read_Count	H2O_Trigonella_FPKM	Xe5_Trigonella_FPKM	H2O_Trigonella_TPM	Xe5_Trigonella_TPM
c53859_g1_i1	UNIPROTKB|A9RGA5 - symbol:PHYPADRAFT_158894 "Elongation factor 1-alpha" species:3218 "Physcomitrella patens" [GO:0003746 "translation elongation factor activity" evidence=IBA] [GO:0003924 "GTPase activity" evidence=IBA] [GO:0005622 "intracellular" evidence=IBA] InterPro:IPR000795 InterPro:IPR004161 InterPro:IPR004539 Pfam:PF00009 Pfam:PF03144 PRINTS:PR00315 PROSITE:PS51722 InterPro:IPR004160 Inte…	sp|P86934|EF1A1_TRYB2 Elongation factor 1-alpha 1 OS=Trypanosoma brucei brucei (strain 927/4 GUTat10.1) GN=TEF1 PE=1 SV=1	AAX09604.1 elongation factor 1 alpha, partial [Rhodomonas salina]	G1M8M0_AILME/5-327 G1M8M0.1 PF00009.24;GTP_EFTU;	435258.XP_003392395.1	AY739895 Rhodomonas salina elongation factor 1 alpha gene, partial cds	lma:LMJF_17_0080 elongation factor 1-alpha	705.714	7.24426	1.42694e-116	5.88355e-112	0.497477	8.24331	0.497477	8.24331	3	2444	0.34	246.78	0.33	221.8
c31539_g1_i1	UNIPROTKB|F4PAP3 - symbol:BATDEDRAFT_91509 "Putative uncharacterized protein" species:684364 "Batrachochytrium dendrobatidis JAM81" [GO:0003684 "damaged DNA binding" evidence=IBA] [GO:0003735 "structural constituent of ribosome" evidence=IBA] [GO:0005634 "nucleus" evidence=IBA] [GO:0006281 "DNA repair" evidence=IBA] [GO:0008534 "oxidized purine nucleobase lesion DNA N-glycosylase activity" eviden…	sp|Q9SIP7|RS31_ARATH 40S ribosomal protein S3-1 OS=Arabidopsis thaliana GN=RPS3A PE=1 SV=1	GAQ80594.1 40S ribosomal protein S3 family protein [Klebsormidium nitens]	B9RQV4_RICCO/105-188 B9RQV4.1 PF00189.17;Ribosomal_S3_C;	29760.VIT_04s0008g01750.t01	.	hbr:110670049 40S ribosomal protein S3-3-like	292.342	4.51591	6.56923e-50	1.28982e-46	0.185546	5.51915	0.185546	5.51915	1	363	0.26	84.65	0.25	76.08
c53005_g4_i1	UNIPROTKB|F7B0K5 - symbol:rpl10a "Ribosomal protein" species:8364 "Xenopus tropicalis" [GO:0000470 "maturation of LSU-rRNA" evidence=IBA] [GO:0003723 "RNA binding" evidence=IBA] [GO:0006412 "translation" evidence=IBA] [GO:0022625 "cytosolic large ribosomal subunit" evidence=IBA] InterPro:IPR002143 PIRSF:PIRSF002155 InterPro:IPR023674 Pfam:PF00687 Prosite:PS01199 GO:GO:0016021 GO:GO:0003723 Proteo…	sp|Q6PC69|RL10A_DANRE 60S ribosomal protein L10a OS=Danio rerio GN=rpl10a PE=2 SV=1	XP_002668965.1 predicted protein [Naegleria gruberi] <EFC36221.1 predicted protein [Naegleria gruberi]	D2W3Z0_NAEGR/14-209 D2W3Z0.1 PF00687.18;Ribosomal_L1;	5762.XP_002668965.1	XM_022092118 PREDICTED: Folsomia candida 60S ribosomal protein L10a (LOC110845661), mRNA	ngr:NAEGRDRAFT_60048 hypothetical protein	275.435	4.43162	3.92867e-48	7.04291e-45	0.185546	5.4351	0.185546	5.4351	1	342	0.24	73.83	0.23	66.35
c52992_g1_i1	.	.	CCG06602.1 Putative uncharacterized protein, partial [Pararhodospirillum photometricum DSM 122]	.	272624.lpg2751	NR_076568 Methylobacterium radiotolerans strain JCM 2831 23S ribosomal RNA gene, complete sequence	.	196.54	3.95593	9.3301e-39	7.54311e-36	0.185546	4.96132	0.185546	4.96132	1	244	0.29	65.4	0.29	58.78
c20901_g1_i1	UNIPROTKB|P17959 - symbol:P17959 "Probable 40S ribosomal protein S9" species:5702 "Trypanosoma brucei brucei" [GO:0003723 "RNA binding" evidence=ISM] [GO:0003735 "structural constituent of ribosome" evidence=ISM] [GO:0005840 "ribosome" evidence=ISM] [GO:0006412 "translation" evidence=ISM] InterPro:IPR001912 InterPro:IPR002942 InterPro:IPR005710 InterPro:IPR018079 InterPro:IPR036986 Pfam:PF00163 P…	sp|Q25555|RS9_NAEFO 40S ribosomal protein S9 OS=Naegleria fowleri GN=RPS9 PE=2 SV=1	Q25555.1 RecName: Full=40S ribosomal protein S9 <AAB01779.1 40s ribosomal protein S9 homolog [Naegleria fowleri]	G4VTQ8_SCHMA/6-176 G4VTQ8.1 PF00163.16;Ribosomal_S4;	5762.XP_002677233.1	.	ngr:NAEGRDRAFT_56165 hypothetical protein	188.489	3.89723	1.28761e-37	9.65286e-35	0.185546	4.90293	0.185546	4.90293	1	234	0.3	63.98	0.29	57.51
c36659_g1_i1	FB|FBgn0011284 - symbol:RpS4 "Ribosomal protein S4" species:7227 "Drosophila melanogaster" [GO:0006412 "translation" evidence=IEA;IBA] [GO:0002181 "cytoplasmic translation" evidence=IC;TAS] [GO:0022626 "cytosolic ribosome" evidence=IDA] [GO:0005840 "ribosome" evidence=IDA] [GO:0003735 "structural constituent of ribosome" evidence=IBA;IDA;TAS] [GO:0022627 "cytosolic small ribosomal subunit" eviden…	sp|P41042|RS4_DROME 40S ribosomal protein S4 OS=Drosophila melanogaster GN=RpS4 PE=1 SV=2	XP_002674404.1 predicted protein [Naegleria gruberi] <EFC41660.1 predicted protein [Naegleria gruberi]	D2VNH1_NAEGR/95-169 D2VNH1.1 PF00900.17;Ribosomal_S4e;	5762.XP_002674404.1	XM_018858793 Metschnikowia bicuspidata var. bicuspidata NRRL YB-4993 Metallo-dependent phosphatase (METBIDRAFT_77941), partial mRNA	ngr:NAEGRDRAFT_82706 hypothetical protein	175.17	4.6991	1.85281e-52	5.093e-49	0.349926	5.69808	0.349926	5.69808	2	412	0.38	71.79	0.37	64.52
c51754_g1_i1	DICTYBASE|DDB_G0268632 - symbol:abpA "actin binding protein A" species:44689 "Dictyostelium discoideum" [GO:0048870 "cell motility" evidence=IGI] [GO:0006972 "hyperosmotic response" evidence=IGI] [GO:0030587 "sorocarp development" evidence=IGI] [GO:0006909 "phagocytosis" evidence=IGI] [GO:0030674 "protein binding, bridging" evidence=IDA] [GO:0051015 "actin filament binding" evidence=IDA] [GO:0005…	sp|P05095|ACTNA_DICDI Alpha-actinin A OS=Dictyostelium discoideum GN=abpA PE=1 SV=2	XP_002673568.1 alpha-actinin [Naegleria gruberi] <EFC40824.1 alpha-actinin [Naegleria gruberi]	D2VR35_NAEGR/124-230 D2VR35.1 PF00307.28;CH;	5762.XP_002673568.1	.	ngr:NAEGRDRAFT_56285 alpha-actinin	164.337	3.70524	2.95161e-34	1.73858e-31	0.185546	4.71206	0.185546	4.71206	1	204	0.06	10.41	0.06	9.35
c34946_g1_i1	UNIPROTKB|B3RNF8 - symbol:TRIADDRAFT_37180 "Putative uncharacterized protein" species:10228 "Trichoplax adhaerens" [GO:0000027 "ribosomal large subunit assembly" evidence=IBA] [GO:0003735 "structural constituent of ribosome" evidence=IBA] [GO:0006412 "translation" evidence=IBA] [GO:0008097 "5S rRNA binding" evidence=IBA] [GO:0022625 "cytosolic large ribosomal subunit" evidence=IBA] InterPro:IPR00…	sp|Q26481|RL5_STYCL 60S ribosomal protein L5 OS=Styela clava GN=RPL5 PE=3 SV=3	XP_002109848.1 expressed hypothetical protein [Trichoplax adhaerens] <EDV28014.1 expressed hypothetical protein [Trichoplax adhaerens]	D2VLC1_NAEGR/14-176 D2VLC1.1 PF17144.1;Ribosomal_L5e;	10228.TriadP37180	.	tad:TRIADDRAFT_37180 expressed hypothetical protein	143.293	4.41539	2.39391e-46	3.79638e-43	0.349926	5.41435	0.349926	5.41435	2	337	0.36	54.66	0.35	49.13
c52924_g2_i1	TAIR|locus:2145969 - symbol:CUS2 "AT5G33370" species:3702 "Arabidopsis thaliana" [GO:0005576 "extracellular region" evidence=ISM;IEA] [GO:0016042 "lipid catabolic process" evidence=IEA] [GO:0016788 "hydrolase activity, acting on ester bonds" evidence=IEA] [GO:0052689 "carboxylic ester hydrolase activity" evidence=ISS] [GO:0042335 "cuticle development" evidence=IMP] InterPro:IPR001087 Pfam:PF00657…	sp|Q8LB81|GDL79_ARATH GDSL esterase/lipase At5g33370 OS=Arabidopsis thaliana GN=At5g33370 PE=2 SV=1	XP_003626493.1 GDSL esterase/lipase At5g33370 [Medicago truncatula] <AES82711.1 GDSL-like lipase/acylhydrolase [Medicago truncatula]	G7L2Y7_MEDTR/26-339 G7L2Y7.1 PF00657.19;Lipase_GDSL;	3847.GLYMA19G43930.1	XM_003626445 Medicago truncatula GDSL-like lipase/acylhydrolase mRNA	mtr:11420861 GDSL esterase/lipase At5g33370	136.016	5.28884	2.04456e-63	1.20431e-59	0.631328	6.28293	0.631328	6.28293	4	622	0.68	95.19	0.66	85.56
c49445_g1_i1	UNIPROTKB|B3S0X8 - symbol:TRIADDRAFT_36212 "40S ribosomal protein S12" species:10228 "Trichoplax adhaerens" [GO:0003735 "structural constituent of ribosome" evidence=IBA] [GO:0022627 "cytosolic small ribosomal subunit" evidence=IBA] InterPro:IPR000530 PRINTS:PR00972 InterPro:IPR004038 Pfam:PF01248 GO:GO:0006412 GO:GO:0003735 Proteomes:UP000009022 Gene3D:3.30.1330.30 InterPro:IPR029064 SUPFAM:SSF5…	sp|Q9SMI3|RS12_CYAPA 40S ribosomal protein S12 OS=Cyanophora paradoxa GN=RPS12 PE=2 SV=1	XP_002114050.1 expressed hypothetical protein [Trichoplax adhaerens] <EDV23140.1 expressed hypothetical protein [Trichoplax adhaerens]	B3S0X8_TRIAD/27-122 B3S0X8.1 PF01248.23;Ribosomal_L7Ae;	10228.TriadP36212	.	tad:TRIADDRAFT_36212 expressed hypothetical protein	130.525	3.38444	5.88291e-29	2.14658e-26	0.185546	4.39369	0.185546	4.39369	1	162	0.4	60	0.39	53.93
c68992_g1_i1	UNIPROTKB|A9UXJ0 - symbol:20935 "Predicted protein" species:81824 "Monosiga brevicollis" [GO:0003723 "RNA binding" evidence=IBA] [GO:0003735 "structural constituent of ribosome" evidence=IBA] [GO:0006412 "translation" evidence=IBA] [GO:0022625 "cytosolic large ribosomal subunit" evidence=IBA] InterPro:IPR000039 InterPro:IPR021132 PROSITE:PS01106 GO:GO:0003723 GO:GO:0006412 GO:GO:0003735 Proteomes…	sp|P35980|RL18_MOUSE 60S ribosomal protein L18 OS=Mus musculus GN=Rpl18 PE=1 SV=3	XP_001745439.1 hypothetical protein [Monosiga brevicollis MX1] <EDQ90017.1 predicted protein [Monosiga brevicollis MX1]	A9UXJ0_MONBE/2-185 A9UXJ0.1 PF17135.1;Ribosomal_L18;	431895.XP_001745439.1	.	mbr:MONBRDRAFT_20935 hypothetical protein	101.639	3.93328	6.3655e-37	4.6046e-34	0.349926	4.93242	0.349926	4.93242	2	239	0.57	61.88	0.55	55.62
c55146_g1_i1	UNIPROTKB|E9GGM3 - symbol:DAPPUDRAFT_303431 "40S ribosomal protein S8" species:6669 "Daphnia pulex" [GO:0000462 "maturation of SSU-rRNA from tricistronic rRNA transcript (SSU-rRNA, 5.8S rRNA, LSU-rRNA)" evidence=IBA] [GO:0003735 "structural constituent of ribosome" evidence=IBA] [GO:0022627 "cytosolic small ribosomal subunit" evidence=IBA] InterPro:IPR001047 InterPro:IPR018283 PROSITE:PS01193 Pfa…	sp|Q08069|RS8_MAIZE 40S ribosomal protein S8 OS=Zea mays GN=RPS8 PE=2 SV=2	XP_002677039.1 predicted protein [Naegleria gruberi] <EFC44295.1 predicted protein [Naegleria gruberi]	D2VG67_NAEGR/1-182 D2VG67.1 PF01201.19;Ribosomal_S8e;	5762.XP_002677039.1	XM_006957872 Wallemia mellicola CBS 633.66 ribosomal protein S8e partial mRNA	ngr:NAEGRDRAFT_36760 hypothetical protein	96.1139	3.85524	1.52341e-35	9.81454e-33	0.349926	4.85445	0.349926	4.85445	2	226	0.55	56.25	0.53	50.56
c54005_g1_i1	TAIR|locus:2059109 - symbol:SHT "spermidine hydroxycinnamoyl transferase" species:3702 "Arabidopsis thaliana" [GO:0005737 "cytoplasm" evidence=ISM] [GO:0010584 "pollen exine formation" evidence=IMP] [GO:0050734 "hydroxycinnamoyltransferase activity" evidence=ISS] [GO:0009555 "pollen development" evidence=IMP] [GO:0016410 "N-acyltransferase activity" evidence=IDA] [GO:0080072 "spermidine:sinapoyl …	sp|O64470|SHT_ARATH Spermidine hydroxycinnamoyl transferase OS=Arabidopsis thaliana GN=SHT PE=1 SV=1	XP_003608529.2 spermidine hydroxycinnamoyl transferase [Medicago truncatula] <AES90726.2 spermidine hydroxycinnamoyl transferase [Medicago truncatula]	G7JE25_MEDTR/7-455 G7JE25.2 PF02458.12;Transferase;	3694.POPTR_0006s17880.1	XM_003608481 Medicago truncatula spermidine hydroxycinnamoyl transferase mRNA	mtr:11413387 spermidine hydroxycinnamoyl transferase	94.2975	2.93612	1.93631e-22	3.91362e-20	0.185546	3.95036	0.185546	3.95036	1	117	0.13	14.23	0.13	12.79
c37136_g1_i1	TAIR|locus:2092462 - symbol:AT3G12390 species:3702 "Arabidopsis thaliana" [GO:0005634 "nucleus" evidence=ISM] [GO:0005854 "nascent polypeptide-associated complex" evidence=IEA] [GO:0015031 "protein transport" evidence=IEA] [GO:0022626 "cytosolic ribosome" evidence=IDA] [GO:0009651 "response to salt stress" evidence=IEP] [GO:0005829 "cytosol" evidence=IDA] [GO:0009506 "plasmodesma" evidence=IDA] […	sp|Q9LHG9|NACA1_ARATH Nascent polypeptide-associated complex subunit alpha-like protein 1 OS=Arabidopsis thaliana GN=At3g12390 PE=1 SV=1	ABK23835.1 unknown [Picea sitchensis] <ACN40316.1 unknown [Picea sitchensis]	D2V4E2_NAEGR/45-104 D2V4E2.1 PF01849.15;NAC;	4513.MLOC_67342.2	.	ecad:122581210 nascent polypeptide-associated complex subunit alpha-like protein 1	93.4925	2.92438	2.82239e-22	5.64916e-20	0.185546	3.93878	0.185546	3.93878	1	116	0.3	32.22	0.3	28.96
c67904_g1_i1	TAIR|locus:2103005 - symbol:LTL1 "AT3G04290" species:3702 "Arabidopsis thaliana" [GO:0005576 "extracellular region" evidence=ISM;IEA] [GO:0016042 "lipid catabolic process" evidence=IEA] [GO:0016788 "hydrolase activity, acting on ester bonds" evidence=IEA] [GO:0052689 "carboxylic ester hydrolase activity" evidence=ISS] [GO:0009751 "response to salicylic acid" evidence=IDA] [GO:0010226 "response to…	sp|Q9M8Y5|LTL1_ARATH GDSL esterase/lipase LTL1 OS=Arabidopsis thaliana GN=LTL1 PE=2 SV=1	XP_003626493.1 GDSL esterase/lipase At5g33370 [Medicago truncatula] <AES82711.1 GDSL-like lipase/acylhydrolase [Medicago truncatula]	I1IBL6_BRADI/29-322 I1IBL6.1 PF00657.19;Lipase_GDSL;	3694.POPTR_0013s04790.1	XM_003626445 Medicago truncatula GDSL-like lipase/acylhydrolase mRNA	mtr:11420861 GDSL esterase/lipase At5g33370	91.8533	4.73371	1.28484e-50	2.64883e-47	0.631328	5.72529	0.631328	5.72529	4	420	3.59	356.57	3.5	320.48
c35182_g1_i1	UNIPROTKB|A9RKD8 - symbol:PHYPADRAFT_175850 "Predicted protein" species:3218 "Physcomitrella patens" [GO:0000027 "ribosomal large subunit assembly" evidence=IBA] [GO:0003735 "structural constituent of ribosome" evidence=IBA] [GO:0006412 "translation" evidence=IBA] [GO:0019843 "rRNA binding" evidence=IBA] [GO:0022625 "cytosolic large ribosomal subunit" evidence=IBA] HAMAP:MF_00736 InterPro:IPR0009…	sp|P50883|RL121_ARATH 60S ribosomal protein L12-1 OS=Arabidopsis thaliana GN=RPL12A PE=2 SV=2	ESR42024.1 hypothetical protein CICLE_v10012805mg [Citrus clementina]	M0TJ08_MUSAM/86-167 M0TJ08.1 PF00298.16;Ribosomal_L11;	4113.PGSC0003DMT400008687	LK023368 Lichtheimia ramosa strain JMRC FSU:6197 genome assembly, scaffold: SCAF6	cit:102610083 60S ribosomal protein L12	87.8571	2.83938	4.10504e-21	7.48933e-19	0.185546	3.85501	0.185546	3.85501	1	109	0.32	32.26	0.32	28.99
c45379_g1_i1	.	.	OAO12058.1 hypothetical protein AV274_6272 [Blastocystis sp. ATCC 50177/Nand II]	B7GBL5_PHATC/60-191 B7GBL5.1 PF04774.12;HABP4_PAI-RBP1;	2850.Phatr40626	.	pti:PHATRDRAFT_40626 hypothetical protein	71.0368	3.43561	1.83138e-28	6.45396e-26	0.349926	4.43548	0.349926	4.43548	2	167	0.27	20.23	0.26	18.18
c38407_g2_i1	TAIR|locus:2158616 - symbol:AT5G67510 "AT5G67510" species:3702 "Arabidopsis thaliana" [GO:0003735 "structural constituent of ribosome" evidence=ISS] [GO:0006412 "translation" evidence=ISS] [GO:0009507 "chloroplast" evidence=ISM] [GO:0015934 "large ribosomal subunit" evidence=ISS] [GO:0022626 "cytosolic ribosome" evidence=IDA] [GO:0022625 "cytosolic large ribosomal subunit" evidence=IDA] [GO:00055…	sp|Q9FJX2|RL262_ARATH 60S ribosomal protein L26-2 OS=Arabidopsis thaliana GN=RPL26B PE=2 SV=1	XP_002676645.1 predicted protein [Naegleria gruberi] <EFC43901.1 predicted protein [Naegleria gruberi]	D2VH10_NAEGR/9-122 D2VH10.1 PF16906.2;Ribosomal_L26;	5762.XP_002676645.1	.	ngr:NAEGRDRAFT_39361 hypothetical protein	58.0744	3.69963	1.55344e-31	6.9621e-29	0.497477	4.69151	0.497477	4.69151	3	201	1.33	82.15	1.3	73.83
c62402_g1_i1	TAIR|locus:2167913 - symbol:AT5G62280 "AT5G62280" species:3702 "Arabidopsis thaliana" [GO:0003674 "molecular_function" evidence=ND] [GO:0005575 "cellular_component" evidence=ND] [GO:0008150 "biological_process" evidence=ND] TAIR:locus:2167913 Proteomes:UP000006548 EMBL:CP002688 EMBL:AB019235 InterPro:IPR009902 PANTHER:PTHR33593 Pfam:PF07279 EMBL:BT010755 EMBL:BT011787 EMBL:AK228759 RefSeq:NP_2010…	.	XP_013468790.1 uncharacterized protein LOC25484493 [Medicago truncatula] <ACJ84108.1 unknown [Medicago truncatula] <AFK34063.1 unknown [Medicago truncatula] <KEH42827.1 DUF1442 family protein [Medicago truncatula]	B7FH79_MEDTR/1-212 B7FH79.1 PF07279.8;DUF1442;	3847.GLYMA20G35510.1	XM_013613336 Medicago truncatula DUF1442 family protein mRNA	mtr:25484493 uncharacterized protein LOC25484493	55.7355	3.10248	2.21167e-23	5.03821e-21	0.349926	4.10341	0.349926	4.10341	2	131	0.35	20.7	0.34	18.6
c53734_g2_i2	WB|WBGene00019136 - symbol:F59H6.5 species:6239 "Caenorhabditis elegans" [GO:0000723 "telomere maintenance" evidence=IEA] [GO:0003678 "DNA helicase activity" evidence=IEA] [GO:0006281 "DNA repair" evidence=IEA] [GO:0032508 "DNA duplex unwinding" evidence=IEA] InterPro:IPR010285 Pfam:PF05970 InterPro:IPR027417 SUPFAM:SSF52540 GO:GO:0005524 Proteomes:UP000001940 GO:GO:0006281 GO:GO:0000723 GO:GO:00…	sp|Q7ZV90|PIF1_DANRE ATP-dependent DNA helicase PIF1 OS=Danio rerio GN=pif1 PE=2 SV=1	XP_024632788.1 uncharacterized protein LOC112419383 [Medicago truncatula]	K7LHX3_SOYBN/758-1121 K7LHX3.1 PF05970.11;PIF1;	3847.GLYMA15G30066.1	CU914136 Medicago truncatula chromosome 5 clone mth2-55i14, COMPLETE SEQUENCE	mtr:120580547 uncharacterized protein LOC120580547	50.3486	6.00481	1.49314e-67	1.02609e-63	1.79512	6.97941	1.79512	6.97941	18	1013	0.58	29.35	0.57	26.38
c34646_g1_i1	TAIR|locus:2199932 - symbol:MLP423 "AT1G24020" species:3702 "Arabidopsis thaliana" [GO:0006952 "defense response" evidence=IEA] [GO:0009507 "chloroplast" evidence=ISM] [GO:0009607 "response to biotic stimulus" evidence=IEA] [GO:0016020 "membrane" evidence=IDA] InterPro:IPR000916 Pfam:PF00407 SMART:SM01037 TAIR:locus:2199932 EMBL:CP002684 Proteomes:UP000006548 GO:GO:0016020 GO:GO:0006952 Gene3D:3.…	sp|Q93VR4|ML423_ARATH MLP-like protein 423 OS=Arabidopsis thaliana GN=MLP423 PE=2 SV=1	XP_003613297.1 MLP-like protein 423 [Medicago truncatula] <ACJ85185.1 unknown [Medicago truncatula] <AES96255.1 polyketide cyclase/dehydrase and lipid transporter [Medicago truncatula] <AFK45401.1 unknown [Medicago truncatula]	B7FKA0_MEDTR/4-154 B7FKA0.1 PF00407.16;Bet_v_1;	3847.GLYMA02G03680.1	BT145607 Medicago truncatula clone JCVI-FLMt-7K9 unknown mRNA	mtr:11405976 MLP-like protein 423	39.9477	6.25873	1.33539e-67	1.02609e-63	2.2344	7.22561	2.2344	7.22561	27	1203	7.94	322.43	7.74	289.8
c39346_g1_i1	.	.	AES90616.1 leguminosin group485 secreted peptide [Medicago truncatula]	.	3847.GLYMA08G07380.1	XM_003608371 Medicago truncatula leguminosin group485 secreted peptide mRNA	gmx:113002373 uncharacterized protein LOC113002373	39.3064	3.1645	4.0283e-23	8.88207e-21	0.497477	4.15436	0.497477	4.15436	3	136	0.93	38.48	0.91	34.58
c54685_g4_i3	UNIPROTKB|I1J9K0 - symbol:GLYMA_01G199400 "Uncharacterized protein" species:3847 "Glycine max" [GO:0009705 "plant-type vacuole membrane" evidence=IBA] [GO:0015140 "malate transmembrane transporter activity" evidence=IBA] InterPro:IPR020966 Pfam:PF11744 GO:GO:0016021 Proteomes:UP000008827 GO:GO:0009705 eggNOG:KOG4711 eggNOG:ENOG410XR8V GO:GO:0015140 OrthoDB:EOG093606UU EMBL:CM000834 RefSeq:XP_0035…	sp|O49696|ALMTC_ARATH Aluminum-activated malate transporter 12 OS=Arabidopsis thaliana GN=ALMT12 PE=2 SV=1	XP_003611471.1 aluminum-activated malate transporter 12 [Medicago truncatula] <AES94429.1 aluminum activated malate transporter family protein [Medicago truncatula]	G7JZX5_MEDTR/56-513 G7JZX5.1 PF11744.5;ALMT;	3847.GLYMA01G40760.1	XM_003611423 Medicago truncatula aluminum activated malate transporter family protein partial mRNA	mtr:11424805 aluminum-activated malate transporter 12	36.4534	4.85487	1.67946e-45	2.56473e-42	1.32753	5.82301	1.32753	5.82301	11	450	1.04	38.2	1.01	34.33
c8284_g1_i1	TAIR|locus:2145969 - symbol:CUS2 "AT5G33370" species:3702 "Arabidopsis thaliana" [GO:0005576 "extracellular region" evidence=ISM;IEA] [GO:0016042 "lipid catabolic process" evidence=IEA] [GO:0016788 "hydrolase activity, acting on ester bonds" evidence=IEA] [GO:0052689 "carboxylic ester hydrolase activity" evidence=ISS] [GO:0042335 "cuticle development" evidence=IMP] InterPro:IPR001087 Pfam:PF00657…	sp|Q8LB81|GDL79_ARATH GDSL esterase/lipase At5g33370 OS=Arabidopsis thaliana GN=At5g33370 PE=2 SV=1	XP_003626495.1 GDSL esterase/lipase At5g33370 [Medicago truncatula] <AES82713.1 GDSL-like lipase/acylhydrolase [Medicago truncatula]	G7L2Y9_MEDTR/35-347 G7L2Y9.1 PF00657.19;Lipase_GDSL;	3847.GLYMA03G41330.1	XM_003626447 Medicago truncatula GDSL-like lipase/acylhydrolase mRNA	mtr:11431334 GDSL esterase/lipase At5g33370	36.4012	7.19939	1.94586e-77	2.67439e-73	3.14129	8.16161	3.14129	8.16161	57	2309	6.3	230.29	6.14	206.98
c51737_g1_i3	.	.	PNY14043.1 cellular nucleic acid-binding protein [Trifolium pratense]	K2RWR9_MACPH/109-160 K2RWR9.1 PF00385.21;Chromo;	.	.	mtr:112421053 uncharacterized protein LOC112421053	35.5284	1.6373	3.00325e-10	1.44661e-08	0.185546	2.6865	0.185546	2.6865	1	44	0.28	11.25	0.27	10.11
c62517_g1_i1	TAIR|locus:2127510 - symbol:TPPG "AT4G22590" species:3702 "Arabidopsis thaliana" [GO:0004805 "trehalose-phosphatase activity" evidence=IEA;ISS] [GO:0005737 "cytoplasm" evidence=ISM] [GO:0005992 "trehalose biosynthetic process" evidence=IEA;ISS] InterPro:IPR003337 Pfam:PF02358 UniPathway:UPA00299 InterPro:IPR006379 InterPro:IPR023214 TAIR:locus:2127510 Proteomes:UP000006548 EMBL:CP002687 Gene3D:3.…	sp|Q9SUW0|TPPG_ARATH Probable trehalose-phosphate phosphatase G OS=Arabidopsis thaliana GN=TPPG PE=2 SV=1	XP_003608755.1 probable trehalose-phosphate phosphatase F isoform X1 [Medicago truncatula] <AES90952.1 trehalose-phosphate phosphatase [Medicago truncatula]	G7JK40_MEDTR/124-368 G7JK40.1 PF02358.13;Trehalose_PPase;	3847.GLYMA17G14780.1	XM_003608707 Medicago truncatula trehalose-phosphate phosphatase mRNA	mtr:11407921 probable trehalose-phosphate phosphatase F isoform X1	35.5284	1.6373	3.00325e-10	1.44661e-08	0.185546	2.6865	0.185546	2.6865	1	44	0.19	7.4	0.18	6.65
c51186_g1_i1	.	.	.	.	.	.	.	33.6977	3.3433	1.25192e-24	3.20616e-22	0.631328	4.32418	0.631328	4.32418	4	154	0.79	27.7	0.77	24.9
c51739_g1_i1	.	.	XP_024636427.1 uncharacterized protein LOC112420883 [Medicago truncatula]	.	.	.	mtr:112420282 uncharacterized protein LOC112420282	31.5031	1.48426	4.08541e-09	1.62911e-07	0.185546	2.54092	0.185546	2.54092	1	39	0.75	27.59	0.73	24.8
c72331_g1_i1	.	.	XP_003600204.1 uncharacterized protein LOC11443541 isoform X1 [Medicago truncatula] <CAA75576.1 MtN22 [Medicago truncatula] <AES70455.1 NMS32/34 protein, putative [Medicago truncatula]	.	.	AF355598 Medicago sativa MsNc7 nodulin expressed protein mRNA, complete cds	mtr:11443541 uncharacterized protein LOC11443541 isoform X2	31.5031	1.48426	4.08541e-09	1.62911e-07	0.185546	2.54092	0.185546	2.54092	1	39	0.36	13.03	0.36	11.71
c53390_g8_i1	.	.	.	.	.	.	.	30.6981	1.45157	6.93678e-09	2.63854e-07	0.185546	2.50996	0.185546	2.50996	1	38	0.3	10.48	0.29	9.42
c52915_g2_i1	TAIR|locus:2115949 - symbol:SKIP19 "AT4G05460" species:3702 "Arabidopsis thaliana" [GO:0004842 "ubiquitin-protein transferase activity" evidence=ISS] [GO:0005634 "nucleus" evidence=ISM;IEA] [GO:0016567 "protein ubiquitination" evidence=IEA] [GO:0006511 "ubiquitin-dependent protein catabolic process" evidence=TAS] Pfam:PF00560 InterPro:IPR001611 InterPro:IPR001810 Pfam:PF12937 PROSITE:PS50181 SMAR…	sp|Q9S9V9|FBL23_ARATH Putative F-box/LRR-repeat protein 23 OS=Arabidopsis thaliana GN=FBL23 PE=4 SV=1	PNY02389.1 F-box protein skip19 [Trifolium pratense]	A0A072V906_MEDTR/5-52 A0A072V906.1 PF12937.4;F-box-like;	3847.GLYMA13G29200.1	XM_003600683 Medicago truncatula F-box/LRR protein, putative partial mRNA	mtr:25495422 putative F-box/LRR-repeat protein 23	29.3833	2.24417	2.90348e-13	2.15705e-11	0.349926	3.25202	0.349926	3.25202	2	69	0.32	9.85	0.31	8.86
c36897_g1_i1	UNIPROTKB|Q75LT5 - symbol:OSJNBb0015I21.13 "Putative HGWP repeat containing protein" species:39947 "Oryza sativa Japonica Group" [GO:0009061 "anaerobic respiration" evidence=IBA] [GO:0018171 "peptidyl-cysteine oxidation" evidence=IBA] [GO:0070483 "detection of hypoxia" evidence=IBA] EMBL:AC091302 InterPro:IPR005213 Pfam:PF03578 InterPro:IPR004252 Pfam:PF03004 eggNOG:ENOG410JN16 eggNOG:ENOG410ZP7A…	.	XP_017423711.1 PREDICTED: uncharacterized protein LOC108332922 [Vigna angularis]	K7KKD0_SOYBN/762-888 K7KKD0.1 PF03004.11;Transposase_24;	3847.GLYMA04G30710.1	.	psat:127079693 uncharacterized protein LOC127079693	28.2829	1.34874	2.01468e-08	7.05171e-07	0.185546	2.41286	0.185546	2.41286	1	35	0.18	5.76	0.18	5.18
c43253_g1_i1	TAIR|locus:2121060 - symbol:FRS5 "AT4G38180" species:3702 "Arabidopsis thaliana" [GO:0005634 "nucleus" evidence=ISM;IEA] [GO:0006355 "regulation of transcription, DNA-templated" evidence=IEA] [GO:0008270 "zinc ion binding" evidence=IEA] [GO:0009639 "response to red or far red light" evidence=ISS] [GO:0005515 "protein binding" evidence=IPI] [GO:0045893 "positive regulation of transcription, DNA-te…	sp|Q9SZL8|FRS5_ARATH Protein FAR1-RELATED SEQUENCE 5 OS=Arabidopsis thaliana GN=FRS5 PE=1 SV=1	GAU12310.1 hypothetical protein TSUD_252610 [Trifolium subterraneum]	K7MMW9_SOYBN/106-200 K7MMW9.1 PF10551.6;MULE;	3847.GLYMA17G30760.2	CP023126 Lupinus angustifolius cultivar Tanjil chromosome LG-14	mtr:112420246 protein FAR1-RELATED SEQUENCE 5-like	28.2829	1.34874	2.01468e-08	7.05171e-07	0.185546	2.41286	0.185546	2.41286	1	35	0.19	5.95	0.18	5.34
c62227_g1_i1	TAIR|locus:2060211 - symbol:CSLB04 "AT2G32540" species:3702 "Arabidopsis thaliana" [GO:0000139 "Golgi membrane" evidence=IEA] [GO:0000271 "polysaccharide biosynthetic process" evidence=ISS] [GO:0000977 "RNA polymerase II regulatory region sequence-specific DNA binding" evidence=IBA] [GO:0005794 "Golgi apparatus" evidence=ISM;IBA] [GO:0005886 "plasma membrane" evidence=IBA] [GO:0009833 "plant-type…	sp|Q7PC71|CSLH2_ORYSI Cellulose synthase-like protein H2 OS=Oryza sativa subsp. indica GN=CSLH2 PE=3 SV=1	XP_013455682.1 cellulose synthase-like protein H1 isoform X2 [Medicago truncatula] <KEH29713.1 cellulose synthase H1-like protein [Medicago truncatula]	A0A072UKU0_MEDTR/374-737 A0A072UKU0.1 PF03552.11;Cellulose_synt;	3847.GLYMA06G46450.1	XM_013600228 Medicago truncatula cellulose synthase H1-like protein mRNA	mtr:25492160 cellulose synthase-like protein H1 isoform X2	28.1082	2.1861	1.26252e-13	9.89663e-12	0.349926	3.19476	0.349926	3.19476	2	66	0.42	12.52	0.41	11.25
c36202_g1_i2	UNIPROTKB|I1KLZ9 - symbol:GLYMA_07G212700 "Uncharacterized protein" species:3847 "Glycine max" [GO:0007275 "multicellular organism development" evidence=IBA] [GO:0010268 "brassinosteroid homeostasis" evidence=IBA] [GO:0010295 "(+)-abscisic acid 8'-hydroxylase activity" evidence=IBA] [GO:0016125 "sterol metabolic process" evidence=IBA] [GO:0016132 "brassinosteroid biosynthetic process" evidence=IB…	sp|Q9LJK2|ABAH4_ARATH Abscisic acid 8'-hydroxylase 4 OS=Arabidopsis thaliana GN=CYP707A4 PE=2 SV=2	XP_012572520.1 PREDICTED: LOW QUALITY PROTEIN: abscisic acid 8'-hydroxylase 4-like [Cicer arietinum]	G7JL81_MEDTR/39-467 G7JL81.1 PF00067.19;p450;	3847.GLYMA07G33560.1	XM_003607927 Medicago truncatula cytochrome P450 family ABA 8'-hydroxylase partial mRNA	cam:101500873 abscisic acid 8'-hydroxylase 4-like	27.4778	1.31274	3.4461e-08	1.16563e-06	0.185546	2.37899	0.185546	2.37899	1	34	0.2	6.25	0.2	5.62
c54184_g1_i1	.	.	XP_004515729.1 PREDICTED: uncharacterized protein LOC101514250 [Cicer arietinum]	A0A072UVK9_MEDTR/334-497 A0A072UVK9.1 PF02902.16;Peptidase_C48;	.	.	cam:101514250 uncharacterized LOC101514250	27.4778	1.31274	3.4461e-08	1.16563e-06	0.185546	2.37899	0.185546	2.37899	1	34	0.33	10.29	0.32	9.25
c26445_g1_i1	TAIR|locus:505006686 - symbol:AT5G50335 "AT5G50335" species:3702 "Arabidopsis thaliana" [GO:0003674 "molecular_function" evidence=ND] [GO:0005634 "nucleus" evidence=ISM] [GO:0008150 "biological_process" evidence=ND] TAIR:locus:505006686 Proteomes:UP000006548 EMBL:CP002688 EMBL:AY085514 EMBL:BT004646 EMBL:AK118566 RefSeq:NP_568726.1 UniGene:At.29737 IntAct:Q8LEB7 EnsemblPlants:AT5G50335.1 GeneID:8…	.	AES91076.1 hypothetical protein MTR_4g103970 [Medicago truncatula]	.	3694.POPTR_0012s09560.1	XM_003608831 Medicago truncatula hypothetical protein mRNA	lja:Lj4g3v1389070.1 Lj4g3v1389070.1; -	26.3783	4.12793	3.70846e-33	1.91134e-30	1.16042	5.08728	1.16042	5.08728	9	267	3.17	86.11	3.09	77.4
c36249_g1_i1	UNIPROTKB|K4B3W4 - symbol:K4B3W4 "Uncharacterized protein" species:4081 "Solanum lycopersicum" [GO:0005887 "integral component of plasma membrane" evidence=IBA] [GO:0009705 "plant-type vacuole membrane" evidence=IBA] [GO:0009992 "cellular water homeostasis" evidence=IBA] [GO:0015250 "water channel activity" evidence=IBA] [GO:0015254 "glycerol channel activity" evidence=IBA] [GO:0034220 "ion trans…	sp|P32295|ARG7_VIGRR Indole-3-acetic acid-induced protein ARG7 OS=Vigna radiata var. radiata GN=ARG7 PE=2 SV=1	GAU32268.1 hypothetical protein TSUD_62840 [Trifolium subterraneum]	G7JMB3_MEDTR/6-90 G7JMB3.1 PF02519.11;Auxin_inducible;	3847.GLYMA08G16550.1	XM_004506936 PREDICTED: Cicer arietinum auxin-induced protein 15A-like (LOC101513525), mRNA	mtr:11440594 auxin-induced protein 6B	25.8677	1.23789	1.01568e-07	3.10212e-06	0.185546	2.30875	0.185546	2.30875	1	32	1.53	48.29	1.5	43.4
c40175_g1_i1	UNIPROTKB|F6HCQ6 - symbol:VIT_00s0227g00030 "Putative uncharacterized protein" species:29760 "Vitis vinifera" [GO:0048188 "Set1C/COMPASS complex" evidence=IBA] [GO:0042800 "histone methyltransferase activity (H3-K4 specific)" evidence=IBA] InterPro:IPR001878 InterPro:IPR036875 PROSITE:PS50158 SMART:SM00343 GO:GO:0008270 Gene3D:2.40.70.10 InterPro:IPR021109 GO:GO:0003676 Gene3D:4.10.60.10 SUPFAM:S…	.	ADP20181.1 mutant gag-pol polyprotein [Pisum sativum]	A0A0D3AGM2_BRAOL/10-98 A0A0D3AGM2.1 PF13650.3;Asp_protease_2;	39947.LOC_Os09g05080.1	FP016158 Medicago truncatula chromosome 5 clone mth2-46i6, COMPLETE SEQUENCE	psat:127122728 uncharacterized protein LOC127122728	25.0627	1.19893	1.75007e-07	5.13075e-06	0.185546	2.27231	0.185546	2.27231	1	31	0.22	6.13	0.21	5.51
c41174_g1_i1	UNIPROTKB|F6H356 - symbol:VIT_04s0008g00030 "Putative uncharacterized protein" species:29760 "Vitis vinifera" [GO:0004864 "protein phosphatase inhibitor activity" evidence=IBA] [GO:0004872 "receptor activity" evidence=IBA] [GO:0005634 "nucleus" evidence=IBA] [GO:0005737 "cytoplasm" evidence=IBA] [GO:0009738 "abscisic acid-activated signaling pathway" evidence=IBA] [GO:0010427 "abscisic acid bindi…	.	XP_013453150.1 lachrymatory-factor synthase [Medicago truncatula] <AFK49019.1 unknown [Medicago truncatula] <KEH27178.1 polyketide cyclase/dehydrase and lipid transporter [Medicago truncatula]	I3T927_MEDTR/13-164 I3T927.1 PF10604.6;Polyketide_cyc2;	3847.GLYMA01G01260.1	XM_013597696 Medicago truncatula polyketide cyclase/dehydrase and lipid transporter mRNA	mtr:25496947 lachrymatory-factor synthase	25.0627	1.19893	1.75007e-07	5.13075e-06	0.185546	2.27231	0.185546	2.27231	1	31	0.28	8.04	0.28	7.23
c46925_g2_i1	TAIR|locus:2169990 - symbol:XTH6 "AT5G65730" species:3702 "Arabidopsis thaliana" [GO:0004553 "hydrolase activity, hydrolyzing O-glycosyl compounds" evidence=IEA] [GO:0005576 "extracellular region" evidence=ISM] [GO:0005618 "cell wall" evidence=IEA] [GO:0010411 "xyloglucan metabolic process" evidence=IEA] [GO:0016762 "xyloglucan:xyloglucosyl transferase activity" evidence=IEA] [GO:0016798 "hydrola…	sp|Q8LF99|XTH6_ARATH Probable xyloglucan endotransglucosylase/hydrolase protein 6 OS=Arabidopsis thaliana GN=XTH6 PE=2 SV=2	XP_024637389.1 LOW QUALITY PROTEIN: probable xyloglucan endotransglucosylase/hydrolase protein 6 [Medicago truncatula]	I1K2H6_SOYBN/32-214 I1K2H6.2 PF00722.18;Glyco_hydro_16;	3847.GLYMA17G16890.2	XM_003608521 Medicago truncatula xyloglucan endotransglucosylase/hydrolase family protein mRNA	mtr:11406870 probable xyloglucan endotransglucosylase/hydrolase protein 6	25.0627	1.19893	1.75007e-07	5.13075e-06	0.185546	2.27231	0.185546	2.27231	1	31	0.3	8.59	0.3	7.72
c53929_g20_i1	.	.	XP_003628361.1 protein PHYTOCHROME KINASE SUBSTRATE 1 [Medicago truncatula] <AET02837.1 phytochrome kinase substrate protein, putative [Medicago truncatula]	.	3847.GLYMA18G15180.2	AC146568 Medicago truncatula clone mth2-101o18, complete sequence	mtr:11409823 protein PHYTOCHROME KINASE SUBSTRATE 1	25.0627	1.19893	1.75007e-07	5.13075e-06	0.185546	2.27231	0.185546	2.27231	1	31	0.29	8.1	0.28	7.28
c41652_g1_i1	DICTYBASE|DDB_G0283377 - symbol:DDB_G0283377 species:44689 "Dictyostelium discoideum" [GO:0008080 "N-acetyltransferase activity" evidence=IEA] InterPro:IPR000182 Pfam:PF13673 dictyBase:DDB_G0283377 Proteomes:UP000002195 GO:GO:0008080 InterPro:IPR016181 SUPFAM:SSF55729 EMBL:AAFI02000054 RefSeq:XP_639114.1 ProteinModelPortal:Q54R69 SMR:Q54R69 PaxDb:Q54R69 EnsemblProtists:EAL65765 GeneID:8624047 KEG…	sp|Q54R69|Y8483_DICDI Uncharacterized protein DDB_G0283377 OS=Dictyostelium discoideum GN=DDB_G0283377 PE=4 SV=1	KYQ89064.1 hypothetical protein DLAC_10291 [Tieghemostelium lacteum]	Y8483_DICDI/225-355 Q54R69.1 PF13673.4;Acetyltransf_10;	5786.XP_003291877.1	.	ddi:DDB_G0283377 hypothetical protein	24.708	2.0186	3.23544e-12	2.0877e-10	0.349926	3.02992	0.349926	3.02992	2	58	0.24	6.22	0.23	5.59
c77450_g1_i1	TAIR|locus:505006622 - symbol:AT5G19875 "AT5G19875" species:3702 "Arabidopsis thaliana" [GO:0003674 "molecular_function" evidence=ND] [GO:0005739 "mitochondrion" evidence=ISM] [GO:0016021 "integral component of membrane" evidence=IEA] [GO:0006979 "response to oxidative stress" evidence=IMP] TAIR:locus:505006622 GO:GO:0016021 Proteomes:UP000006548 EMBL:CP002688 GO:GO:0006979 HOGENOM:HOG000239909 e…	.	AES99744.1 oxidoreductase/transition metal ion-binding protein [Medicago truncatula]	.	3847.GLYMA14G05780.1	AC151742 Medicago truncatula clone mth2-83e4, complete sequence	aprc:113848082 uncharacterized protein LOC113848082	24.708	2.0186	3.23544e-12	2.0877e-10	0.349926	3.02992	0.349926	3.02992	2	58	0.62	16.41	0.6	14.75
c6442_g1_i1	.	.	KEH30838.1 Clavata3/ESR (CLE) gene family member [Medicago truncatula]	.	3847.GLYMA20G02191.1	XM_013601353 Medicago truncatula Clavata3/ESR (CLE) gene family member partial mRNA	pvu:PHAVU_002G095900g hypothetical protein	24.2829	1.99621	5.18276e-12	3.23781e-10	0.349926	3.00792	0.349926	3.00792	2	57	0.41	10.61	0.4	9.54
c43355_g1_i2	TAIR|locus:2031133 - symbol:EMB1075 "AT1G43710" species:3702 "Arabidopsis thaliana" [GO:0006520 "cellular amino acid metabolic process" evidence=ISS] [GO:0009793 "embryo development ending in seed dormancy" evidence=NAS] [GO:0016831 "carboxy-lyase activity" evidence=IEA;ISS] [GO:0019752 "carboxylic acid metabolic process" evidence=IEA] [GO:0030170 "pyridoxal phosphate binding" evidence=IEA] [GO:0…	sp|Q6ESZ9|SDC1_ORYSJ Serine decarboxylase 1 OS=Oryza sativa subsp. japonica GN=SDC1 PE=3 SV=1	XP_024642103.1 serine decarboxylase 1 isoform X2 [Medicago truncatula] <AES62377.1 serine decarboxylase [Medicago truncatula]	G7ID06_MEDTR/31-367 G7ID06.2 PF00282.16;Pyridoxal_deC;	3847.GLYMA10G37180.1	XM_003592081 Medicago truncatula serine decarboxylase partial mRNA	mtr:11423014 serine decarboxylase 1 isoform X1	23.9381	5.64945	4.43678e-51	9.62828e-48	2.3162	6.59471	2.3162	6.59471	29	774	2.64	63.49	2.57	57.07
c49968_g2_i1	TAIR|locus:2035614 - symbol:AT1G32700 species:3702 "Arabidopsis thaliana" [GO:0005634 "nucleus" evidence=ISM] TAIR:locus:2035614 EMBL:CP002684 Proteomes:UP000006548 UniGene:At.16977 InterPro:IPR006734 Pfam:PF04640 OrthoDB:EOG09360MLJ eggNOG:ENOG410IFY5 eggNOG:ENOG410YD1C RefSeq:NP_564406.1 IntAct:F4IEB6 STRING:3702.AT1G32700.1 PaxDb:F4IEB6 EnsemblPlants:AT1G32700.1 GeneID:840164 Gramene:AT1G32700…	.	XP_003625742.1 uncharacterized protein LOC11430670 [Medicago truncatula] <AES81960.1 PLATZ transcription factor family protein [Medicago truncatula]	I1NAF2_SOYBN/65-136 I1NAF2.2 PF04640.11;PLATZ;	3847.GLYMA10G07240.1	XM_003625694 Medicago truncatula PLATZ transcription factor family protein mRNA	mtr:11430670 protein RGF1 INDUCIBLE TRANSCRIPTION FACTOR 1	23.4526	1.11765	5.23325e-07	1.37965e-05	0.185546	2.19655	0.185546	2.19655	1	29	0.44	11.81	0.43	10.62
c54887_g5_i1	.	.	.	.	.	XM_003590749 Medicago truncatula hypothetical protein partial mRNA	.	23.4526	1.11765	5.23325e-07	1.37965e-05	0.185546	2.19655	0.185546	2.19655	1	29	0.32	8.46	0.31	7.6
c53910_g16_i2	TAIR|locus:2145969 - symbol:CUS2 "AT5G33370" species:3702 "Arabidopsis thaliana" [GO:0005576 "extracellular region" evidence=ISM;IEA] [GO:0016042 "lipid catabolic process" evidence=IEA] [GO:0016788 "hydrolase activity, acting on ester bonds" evidence=IEA] [GO:0052689 "carboxylic ester hydrolase activity" evidence=ISS] [GO:0042335 "cuticle development" evidence=IMP] InterPro:IPR001087 Pfam:PF00657…	sp|Q8LB81|GDL79_ARATH GDSL esterase/lipase At5g33370 OS=Arabidopsis thaliana GN=At5g33370 PE=2 SV=1	XP_003618755.1 GDSL esterase/lipase At5g33370 [Medicago truncatula] <AES74973.1 GDSL-like lipase/acylhydrolase [Medicago truncatula]	G7KMT3_MEDTR/30-343 G7KMT3.1 PF00657.19;Lipase_GDSL;	3847.GLYMA13G07770.1	XM_003618707 Medicago truncatula GDSL-like lipase/acylhydrolase mRNA	mtr:11422537 GDSL esterase/lipase At5g33370	22.9849	2.82983	1.52823e-17	1.98151e-15	0.631328	3.80487	0.631328	3.80487	4	105	0.79	18.89	0.77	16.98
c45416_g1_i1	TAIR|locus:2090797 - symbol:AT3G26700 species:3702 "Arabidopsis thaliana" [GO:0005886 "plasma membrane" evidence=ISM;IDA] [GO:0016301 "kinase activity" evidence=ISS] InterPro:IPR000719 InterPro:IPR001245 InterPro:IPR008271 InterPro:IPR017441 Pfam:PF07714 PROSITE:PS00107 PROSITE:PS00108 PROSITE:PS50011 InterPro:IPR011009 TAIR:locus:2090797 GO:GO:0016021 Proteomes:UP000006548 GO:GO:0005886 GO:GO:00…	sp|Q9LT96|Y5977_ARATH Probable leucine-rich repeat receptor-like protein kinase At5g49770 OS=Arabidopsis thaliana GN=At5g49770 PE=2 SV=1	XP_024631966.1 probable serine/threonine-protein kinase PBL28 isoform X2 [Medicago truncatula]	K7M371_SOYBN/128-389 K7M371.1 PF07714.14;Pkinase_Tyr;	3847.GLYMA13G40120.3	XM_004487057 PREDICTED: Cicer arietinum serine/threonine-protein kinase CDL1-like (LOC101513961), transcript variant X4, mRNA	mtr:112419150 probable serine/threonine-protein kinase PBL28 isoform X1	22.6475	1.0752	9.08175e-07	2.26396e-05	0.185546	2.15712	0.185546	2.15712	1	28	0.23	5.84	0.22	5.25
c54724_g8_i1	.	.	GAU51436.1 hypothetical protein TSUD_413360 [Trifolium subterraneum]	.	.	.	psat:127122957 uncharacterized protein LOC127122957	22.5403	3.1051	3.761e-20	6.20295e-18	0.753808	4.07195	0.753808	4.07195	5	128	0.68	15.72	0.66	14.13
c3178_g1_i1	.	.	OAY55856.1 hypothetical protein MANES_03G185200 [Manihot esculenta]	.	3694.POPTR_0014s13500.1	.	pop:7466278 small polypeptide DEVIL 14	21.8424	1.03144	1.5797e-06	3.70712e-05	0.185546	2.11658	0.185546	2.11658	1	27	1.31	34.42	1.28	30.93
c44457_g2_i1	.	.	XP_003602902.1 uncharacterized protein LOC11423208 [Medicago truncatula] <AES73153.1 hypothetical protein MTR_3g100200 [Medicago truncatula]	.	3847.GLYMA06G10141.1	XM_019599459 PREDICTED: Lupinus angustifolius uncharacterized LOC109356120 (LOC109356120), mRNA	mtr:11423208 uncharacterized protein LOC11423208	21.8424	1.03144	1.5797e-06	3.70712e-05	0.185546	2.11658	0.185546	2.11658	1	27	0.32	7.99	0.32	7.18
c52325_g2_i1	.	.	SOT39944.1 conserved hypothetical protein [Burkholderia cenocepacia]	.	796392.HMPREF9439_05376	CP007597 Stenotrophomonas rhizophila strain DSM14405 genome	cann:107857883 protein PopA1-like	21.4288	6.81897	2.34436e-61	9.66626e-58	3.46193	7.75508	3.46193	7.75508	73	1740	18.72	405.76	18.24	364.69
c20372_g1_i1	TAIR|locus:2205824 - symbol:AT1G27170 species:3702 "Arabidopsis thaliana" [GO:0005737 "cytoplasm" evidence=ISM] [GO:0006952 "defense response" evidence=ISS] [GO:0009507 "chloroplast" evidence=IDA] [GO:0009506 "plasmodesma" evidence=IDA] InterPro:IPR000157 InterPro:IPR002182 Pfam:PF00931 Pfam:PF01582 PROSITE:PS50104 SMART:SM00255 InterPro:IPR003591 InterPro:IPR027417 TAIR:locus:2205824 SUPFAM:SSF5…	sp|Q40392|TMVRN_NICGU TMV resistance protein N OS=Nicotiana glutinosa GN=N PE=1 SV=1	AET03054.2 disease resistance protein (TIR-NBS-LRR class), putative [Medicago truncatula]	G7LDU5_MEDTR/194-473 G7LDU5.1 PF00931.19;NB-ARC;	3847.GLYMA08G40501.1	CU151877 M.truncatula DNA sequence from clone MTH2-170E16 on chromosome 3, complete sequence	mtr:11408681 disease resistance protein RPV1 isoform X2	21.0374	0.986281	2.75402e-06	6.13473e-05	0.185546	2.07487	0.185546	2.07487	1	26	0.19	4.51	0.19	4.05
c63759_g1_i1	.	.	KEH25938.1 disease resistance protein (TIR-NBS-LRR class), putative [Medicago truncatula]	.	3847.GLYMA12G15860.3	XM_013596456 Medicago truncatula disease resistance protein (TIR-NBS-LRR class), putative partial mRNA	psat:127106908 disease resistance protein RUN1-like	21.0374	0.986281	2.75402e-06	6.13473e-05	0.185546	2.07487	0.185546	2.07487	1	26	1.13	28.1	1.1	25.26
c53509_g4_i4	UNIPROTKB|O24370 - symbol:LOX2.1 "Linoleate 13S-lipoxygenase 2-1, chloroplastic" species:4113 "Solanum tuberosum" [GO:0016165 "linoleate 13S-lipoxygenase activity" evidence=IDA] InterPro:IPR000907 InterPro:IPR001024 InterPro:IPR001246 InterPro:IPR013819 InterPro:IPR020833 InterPro:IPR020834 InterPro:IPR036392 Pfam:PF00305 Pfam:PF01477 PRINTS:PR00087 PRINTS:PR00468 PROSITE:PS00081 PROSITE:PS00711 …	sp|O24370|LOX21_SOLTU Linoleate 13S-lipoxygenase 2-1, chloroplastic OS=Solanum tuberosum GN=LOX2.1 PE=1 SV=1	XP_013461081.1 linoleate 13S-lipoxygenase 2-1, chloroplastic [Medicago truncatula] <KEH35115.1 linoleate 13S-lipoxygenase 2-1, related protein [Medicago truncatula]	I1NE46_SOYBN/173-842 I1NE46.1 PF00305.16;Lipoxygenase;	3847.GLYMA20G11600.1	XM_013605627 Medicago truncatula linoleate 13S-lipoxygenase 2-1, related protein mRNA	mtr:25491116 linoleate 13S-lipoxygenase 2-1, chloroplastic	20.3762	5.9576	1.26653e-51	3.07186e-48	2.75796	6.89204	2.75796	6.89204	42	953	2.53	51.64	2.47	46.42
c30466_g1_i1	.	.	.	.	.	.	.	20.2323	0.939643	4.812e-06	0.00010092	0.185546	2.03192	0.185546	2.03192	1	25	0.29	6.56	0.28	5.89
c51882_g2_i1	.	.	.	.	.	.	.	20.2323	0.939643	4.812e-06	0.00010092	0.185546	2.03192	0.185546	2.03192	1	25	0.59	13.6	0.57	12.23
c72639_g1_i1	TAIR|locus:2200477 - symbol:ADAP "AT1G16060" species:3702 "Arabidopsis thaliana" [GO:0003677 "DNA binding" evidence=IEA;TAS] [GO:0003700 "DNA binding transcription factor activity" evidence=IEA;ISS;TAS] [GO:0005634 "nucleus" evidence=ISM;IEA;IC] [GO:0006351 "transcription, DNA-templated" evidence=IEA] [GO:0006355 "regulation of transcription, DNA-templated" evidence=ISS;TAS] [GO:0007275 "multicel…	sp|Q94AN4|AP2L1_ARATH AP2-like ethylene-responsive transcription factor At1g16060 OS=Arabidopsis thaliana GN=At1g16060 PE=2 SV=1	XP_003610261.2 AP2-like ethylene-responsive transcription factor At1g16060 [Medicago truncatula] <AES92458.2 AP2-like ethylene-responsive transcription factor [Medicago truncatula]	M0SVP6_MUSAM/142-194 M0SVP6.1 PF00847.17;AP2;	3847.GLYMA02G36880.2	XM_003610213 Medicago truncatula AP2-like ethylene-responsive transcription factor mRNA	psat:127138471 AP2-like ethylene-responsive transcription factor At1g16060	20.2323	0.939643	4.812e-06	0.00010092	0.185546	2.03192	0.185546	2.03192	1	25	0.24	5.54	0.24	4.98
c76099_g1_i1	UNIPROTKB|I1LEC2 - symbol:GLYMA_10G255300 "Uncharacterized protein" species:3847 "Glycine max" [GO:0003333 "amino acid transmembrane transport" evidence=IBA] [GO:0005886 "plasma membrane" evidence=IBA] [GO:0015171 "amino acid transmembrane transporter activity" evidence=IBA] GO:GO:0016021 GO:GO:0005886 Proteomes:UP000008827 GO:GO:0015171 eggNOG:KOG1303 eggNOG:COG0814 OrthoDB:EOG09360984 InterPro:…	sp|Q42400|AAP1_ARATH Amino acid permease 1 OS=Arabidopsis thaliana GN=AAP1 PE=1 SV=1	KEH43996.1 transmembrane amino acid transporter family protein [Medicago truncatula]	A0A072VQQ8_MEDTR/16-461 A0A072VQQ8.1 PF01490.15;Aa_trans;	3847.GLYMA10G40130.1	XM_013614501 Medicago truncatula transmembrane amino acid transporter family protein partial mRNA	mtr:25485310 amino acid permease 6-like	20.2323	0.939643	4.812e-06	0.00010092	0.185546	2.03192	0.185546	2.03192	1	25	0.62	14.36	0.6	12.9
c50745_g1_i1	.	.	WP_101302124.1 hypothetical protein [Thalassospira povalilytica] <PKR58299.1 hypothetical protein COO92_11155 [Thalassospira povalilytica]	.	.	.	.	20.0326	1.75052	6.42891e-10	2.92903e-08	0.349926	2.76728	0.349926	2.76728	2	47	0.49	10.56	0.48	9.49
c48557_g2_i1	UNIPROTKB|B3RFJ6 - symbol:CYP86A22 "Cytochrome P450 86A22" species:4102 "Petunia x hybrida" [GO:0016709 "oxidoreductase activity, acting on paired donors, with incorporation or reduction of molecular oxygen, NAD(P)H as one donor, and incorporation of one atom of oxygen" evidence=IDA] [GO:0035336 "long-chain fatty-acyl-CoA metabolic process" evidence=IDA] InterPro:IPR001128 InterPro:IPR002401 Inte…	sp|B3RFJ6|86A22_PETHY Cytochrome P450 86A22 OS=Petunia hybrida GN=CYP86A22 PE=1 SV=1	XP_013447052.1 cytochrome P450 86A22 [Medicago truncatula] <KEH21079.1 cytochrome P450 family 94 protein [Medicago truncatula]	A0A072TU71_MEDTR/27-502 A0A072TU71.1 PF00067.19;p450;	3847.GLYMA05G37700.1	XM_013591598 Medicago truncatula cytochrome P450 family 94 protein mRNA	mtr:25502058 cytochrome P450 86A22	19.5063	5.59611	3.839e-47	6.5954e-44	2.50244	6.52866	2.50244	6.52866	34	739	2.46	48.15	2.4	43.28
c34245_g1_i1	SGD|S000001213 - symbol:NMD3 "Protein involved in nuclear export of the large ribosomal subunit" species:559292 "Saccharomyces cerevisiae S288C" [GO:0005737 "cytoplasm" evidence=IEA;IBA] [GO:0005654 "nucleoplasm" evidence=IEA] [GO:0000055 "ribosomal large subunit export from nucleus" evidence=IGI;IBA;IMP] [GO:0030687 "preribosome, large subunit precursor" evidence=IDA] [GO:0043023 "ribosomal larg…	sp|P38861|NMD3_YEAST 60S ribosomal export protein NMD3 OS=Saccharomyces cerevisiae (strain ATCC 204508 / S288c) GN=NMD3 PE=1 SV=3	GAV53212.1 hypothetical protein ZYGR_0AI04960 [Zygosaccharomyces rouxii]	.	1064592.XP_003676080.1	.	hbr:110647524 60S ribosomal export protein NMD3-like	19.4273	0.89142	8.426e-06	0.000165203	0.185546	1.98765	0.185546	1.98765	1	24	0.23	5.11	0.23	4.59
c41388_g1_i1	TAIR|locus:2076581 - symbol:AT3G57800 "AT3G57800" species:3702 "Arabidopsis thaliana" [GO:0003677 "DNA binding" evidence=IEA;ISS] [GO:0003700 "DNA binding transcription factor activity" evidence=ISS] [GO:0005634 "nucleus" evidence=ISM;IEA] [GO:0006351 "transcription, DNA-templated" evidence=IEA] [GO:0046983 "protein dimerization activity" evidence=IEA] [GO:0006355 "regulation of transcription, DN…	sp|Q3EAI1|BH060_ARATH Transcription factor bHLH60 OS=Arabidopsis thaliana GN=BHLH60 PE=1 SV=1	XP_003625196.1 transcription factor bHLH48 [Medicago truncatula] <ABN08149.1 Helix-loop-helix DNA-binding [Medicago truncatula] <AES81414.1 transcription factor [Medicago truncatula]	.	3847.GLYMA03G29710.1	XM_003625148 Medicago truncatula transcription factor mRNA	mtr:11421654 transcription factor bHLH48	19.4273	0.89142	8.426e-06	0.000165203	0.185546	1.98765	0.185546	1.98765	1	24	0.28	6.23	0.28	5.6
c46925_g1_i1	TAIR|locus:2169990 - symbol:XTH6 "AT5G65730" species:3702 "Arabidopsis thaliana" [GO:0004553 "hydrolase activity, hydrolyzing O-glycosyl compounds" evidence=IEA] [GO:0005576 "extracellular region" evidence=ISM] [GO:0005618 "cell wall" evidence=IEA] [GO:0010411 "xyloglucan metabolic process" evidence=IEA] [GO:0016762 "xyloglucan:xyloglucosyl transferase activity" evidence=IEA] [GO:0016798 "hydrola…	sp|Q8LF99|XTH6_ARATH Probable xyloglucan endotransglucosylase/hydrolase protein 6 OS=Arabidopsis thaliana GN=XTH6 PE=2 SV=2	XP_003608566.1 probable xyloglucan endotransglucosylase/hydrolase protein 7 [Medicago truncatula] <XP_003608569.1 probable xyloglucan endotransglucosylase/hydrolase protein 7 [Medicago truncatula] <AES90763.1 xyloglucan endotransglucosylase/hydrolase family protein [Medicago truncatula] <AES90766.1 xyloglucan endotransglucosylase/hydrolase family protein [Medicago truncatula]	G7JFA0_MEDTR/276-324 G7JFA0.1 PF06955.9;XET_C;	3847.GLYMA17G16890.2	XM_003608521 Medicago truncatula xyloglucan endotransglucosylase/hydrolase family protein mRNA	mtr:11406870 probable xyloglucan endotransglucosylase/hydrolase protein 6	19.4273	0.89142	8.426e-06	0.000165203	0.185546	1.98765	0.185546	1.98765	1	24	0.83	18.76	0.81	16.86
c55752_g1_i1	.	.	PNY07851.1 hypothetical protein L195_g004357 [Trifolium pratense]	.	.	.	ccaj:114915576 uncharacterized protein LOC114915576	19.4273	0.89142	8.426e-06	0.000165203	0.185546	1.98765	0.185546	1.98765	1	24	0.25	5.44	0.24	4.89
c8465_g1_i1	ASPGD|ASPL0000032184 - symbol:AN5196 species:162425 "Aspergillus nidulans" [GO:0000974 "Prp19 complex" evidence=IEA] [GO:0071014 "post-mRNA release spliceosomal complex" evidence=IEA] [GO:0003674 "molecular_function" evidence=ND] [GO:0008150 "biological_process" evidence=ND] InterPro:IPR017986 InterPro:IPR001680 InterPro:IPR015943 InterPro:IPR032847 InterPro:IPR036322 Pfam:PF00400 PROSITE:PS50082…	sp|Q9FUY2|LEUNG_ARATH Transcriptional corepressor LEUNIG OS=Arabidopsis thaliana GN=LUG PE=1 SV=2	GAU19067.1 hypothetical protein TSUD_194040 [Trifolium subterraneum]	G7L191_MEDTR/583-724 G7L191.1 PF04053.11;Coatomer_WDAD;	3847.GLYMA05G08110.1	XM_003609153 Medicago truncatula LisH-SSDP-WD40 partial mRNA	mtr:11440246 transcriptional corepressor LEUNIG isoform X2	19.2682	2.59779	7.25215e-15	6.67457e-13	0.631328	3.56986	0.631328	3.56986	4	88	0.73	14.54	0.71	13.07
c50708_g1_i2	UNIPROTKB|I1LRE5 - symbol:GLYMA_12G087400 "Uncharacterized protein" species:3847 "Glycine max" [GO:0010345 "suberin biosynthetic process" evidence=IBA] [GO:0035336 "long-chain fatty-acyl-CoA metabolic process" evidence=IBA] [GO:0043231 "intracellular membrane-bounded organelle" evidence=IBA] [GO:0080019 "fatty-acyl-CoA reductase (alcohol-forming) activity" evidence=IBA] InterPro:IPR026055 Pfam:PF…	sp|Q93ZB9|FACR3_ARATH Fatty acyl-CoA reductase 3 OS=Arabidopsis thaliana GN=FAR3 PE=1 SV=1	XP_013455842.1 alcohol-forming fatty acyl-CoA reductase [Medicago truncatula] <KEH29873.1 gland-specific fatty acyl-CoA reductase [Medicago truncatula]	A0A072ULF3_MEDTR/17-318 A0A072ULF3.1 PF07993.9;NAD_binding_4;	3847.GLYMA12G09270.1	XM_013600388 Medicago truncatula gland-specific fatty acyl-CoA reductase mRNA	mtr:25492296 alcohol-forming fatty acyl-CoA reductase	18.742	4.63806	1.31377e-35	8.59831e-33	1.79512	5.57257	1.79512	5.57257	18	377	1.43	27.02	1.4	24.28
c50051_g1_i1	.	.	XP_024626681.1 uncharacterized protein LOC112416632 [Medicago truncatula]	A0A072TJM9_MEDTR/88-193 A0A072TJM9.1 PF13966.3;zf-RVT;	3694.POPTR_0007s04310.1	.	mtr:120579949 uncharacterized protein LOC120579949	18.7089	4.37843	1.83221e-32	8.99355e-30	1.61292	5.31484	1.61292	5.31484	15	314	1.58	29.83	1.54	26.81
c54049_g1_i1	.	.	.	.	.	.	.	18.6222	0.841501	1.47851e-05	0.000273891	0.185546	1.94198	0.185546	1.94198	1	23	0.43	9.04	0.42	8.12
c48490_g1_i1	UNIPROTKB|I1MRC2 - symbol:GLYMA_17G021100 "Uncharacterized protein" species:3847 "Glycine max" [GO:0005886 "plasma membrane" evidence=IBA] [GO:0006810 "transport" evidence=IBA] [GO:0022857 "transmembrane transporter activity" evidence=IBA] InterPro:IPR030184 GO:GO:0016021 GO:GO:0005886 GO:GO:0022857 PANTHER:PTHR31218 Proteomes:UP000008827 GO:GO:0006810 EMBL:CM000850 eggNOG:ENOG410IGB4 eggNOG:ENOG…	sp|Q93W28|Y4554_ARATH Uncharacterized protein At4g15545 OS=Arabidopsis thaliana GN=At4g15545 PE=1 SV=1	XP_003594055.1 uncharacterized protein At4g15545 isoform X1 [Medicago truncatula] <AES64306.1 hypothetical protein MTR_2g020820 [Medicago truncatula]	.	3847.GLYMA17G02420.1	XM_003594007 Medicago truncatula hypothetical protein mRNA	psat:127078961 uncharacterized protein At4g15545-like	18.2285	2.14742	2.70542e-11	1.50539e-09	0.497477	3.13513	0.497477	3.13513	3	63	5.05	104.99	4.92	94.37
c39821_g2_i1	UNIPROTKB|I1L6D9 - symbol:GLYMA_09G253500 "Uncharacterized protein" species:3847 "Glycine max" [GO:0043161 "proteasome-mediated ubiquitin-dependent protein catabolic process" evidence=IBA] [GO:0061630 "ubiquitin protein ligase activity" evidence=IBA] InterPro:IPR001841 Pfam:PF13639 InterPro:IPR013083 GO:GO:0016021 GO:GO:0043161 EMBL:CM000842 Proteomes:UP000008827 Gene3D:3.30.40.10 eggNOG:KOG0800 …	sp|O82353|ATL67_ARATH RING-H2 finger protein ATL67 OS=Arabidopsis thaliana GN=ATL67 PE=2 SV=1	XP_003624102.2 RING-H2 finger protein ATL67 [Medicago truncatula] <ABD28581.1 Zinc finger, RING-type [Medicago truncatula] <AES80320.2 zinc finger, C3HC4 type (RING finger) protein [Medicago truncatula]	I1L6D9_SOYBN/111-155 I1L6D9.1 PF13639.3;zf-RING_2;	3847.GLYMA09G38880.1	AC148994 Medicago truncatula chromosome 7 clone mth2-3c7, complete sequence	mtr:11426552 RING-H2 finger protein ATL67	17.8172	0.789761	2.59951e-05	0.000451488	0.185546	1.89482	0.185546	1.89482	1	22	0.41	8.27	0.4	7.44
c41806_g1_i1	.	.	.	.	.	.	.	17.8172	0.789761	2.59951e-05	0.000451488	0.185546	1.89482	0.185546	1.89482	1	22	1.14	24.17	1.11	21.72
c65805_g1_i1	.	.	.	.	.	.	.	17.8172	0.789761	2.59951e-05	0.000451488	0.185546	1.89482	0.185546	1.89482	1	22	0.42	8.51	0.41	7.65
c73452_g1_i1	.	.	.	.	.	AC140544 Medicago truncatula clone mth2-17g16, complete sequence	.	17.8172	0.789761	2.59951e-05	0.000451488	0.185546	1.89482	0.185546	1.89482	1	22	0.55	11.28	0.54	10.13
c28367_g1_i1	UNIPROTKB|Q5Z5E8 - symbol:Os06g0535900 "Os06g0535900 protein" species:39947 "Oryza sativa Japonica Group" [GO:0043161 "proteasome-mediated ubiquitin-dependent protein catabolic process" evidence=IBA] [GO:0061630 "ubiquitin protein ligase activity" evidence=IBA] InterPro:IPR001841 Pfam:PF13639 InterPro:IPR013083 GO:GO:0016021 Proteomes:UP000059680 GO:GO:0043161 EMBL:AP014962 EMBL:CM000143 Gene3D:3…	sp|Q9M622|RMR1_ARATH Receptor homology region, transmembrane domain- and RING domain-containing protein 1 OS=Arabidopsis thaliana GN=RMR1 PE=2 SV=1	GAU30612.1 hypothetical protein TSUD_62320 [Trifolium subterraneum]	A0A072UMA2_MEDTR/127-172 A0A072UMA2.1 PF13639.3;zf-RING_2;	3847.GLYMA17G32061.1	XM_013601031 Medicago truncatula zinc finger, C3HC4 type (RING finger) protein partial mRNA	mtr:25492793 probable E3 ubiquitin-protein ligase ATL45	17.5191	2.47403	1.19593e-13	9.42844e-12	0.631328	3.44445	0.631328	3.44445	4	80	0.87	15.79	0.85	14.19
c31628_g1_i1	UNIPROTKB|I1K559 - symbol:GLYMA_05G198500 "Uncharacterized protein" species:3847 "Glycine max" [GO:0004526 "ribonuclease P activity" evidence=IBA] [GO:0005655 "nucleolar ribonuclease P complex" evidence=IBA] [GO:0090502 "RNA phosphodiester bond hydrolysis, endonucleolytic" evidence=IBA] InterPro:IPR005380 InterPro:IPR005381 Pfam:PF03468 Pfam:PF03470 Proteomes:UP000008827 GO:GO:0031047 GO:GO:00056…	.	XP_004486239.1 PREDICTED: protein SUPPRESSOR OF GENE SILENCING 3-like [Cicer arietinum]	.	.	XM_013603428 Medicago truncatula NB-ARC domain disease resistance protein partial mRNA	cam:101501212 protein SUPPRESSOR OF GENE SILENCING 3-like	17.4824	1.57978	1.27489e-08	4.61513e-07	0.349926	2.60093	0.349926	2.60093	2	41	0.32	6	0.32	5.4
c38152_g1_i1	.	.	.	.	.	.	.	17.4824	1.57978	1.27489e-08	4.61513e-07	0.349926	2.60093	0.349926	2.60093	2	41	0.79	14.83	0.77	13.33
c38359_g1_i2	.	.	XP_003616287.1 replication factor A protein 1 [Medicago truncatula] <AES99245.1 replication factor-A carboxy-terminal domain protein [Medicago truncatula]	G7K1P7_MEDTR/287-416 G7K1P7.1 PF08646.7;Rep_fac-A_C;	.	AC137986 Medicago truncatula clone mth2-7g6, complete sequence	mtr:11425976 replication factor A protein 1	17.4824	1.57978	1.27489e-08	4.61513e-07	0.349926	2.60093	0.349926	2.60093	2	41	0.39	7.24	0.38	6.5
c73332_g1_i1	.	.	AES70780.2 NB-ARC domain disease resistance protein [Medicago truncatula]	.	.	XM_013604854 Medicago truncatula NB-ARC domain disease resistance protein mRNA	mtr:25490940 uncharacterized protein LOC25490940 isoform X2	17.4824	1.57978	1.27489e-08	4.61513e-07	0.349926	2.60093	0.349926	2.60093	2	41	0.65	12.25	0.64	11.01
c67026_g1_i1	.	.	.	.	.	XM_013601100 Medicago truncatula pollen protein Ole E I-like protein mRNA	.	17.3209	6.40508	1.20841e-52	3.55895e-49	3.34987	7.3268	3.34987	7.3268	67	1291	19.04	334.28	18.56	300.44
c41974_g1_i1	.	.	GAU22781.1 hypothetical protein TSUD_142200 [Trifolium subterraneum]	.	.	.	mtr:120577315 uncharacterized protein LOC120577315	17.0573	1.54922	2.11169e-08	7.35382e-07	0.349926	2.57124	0.349926	2.57124	2	40	0.61	11.09	0.59	9.96
c69385_g1_i1	UNIPROTKB|I1MKD3 - symbol:I1MKD3 "Uncharacterized protein" species:3847 "Glycine max" [GO:0004252 "serine-type endopeptidase activity" evidence=IBA] [GO:0005618 "cell wall" evidence=IBA] InterPro:IPR000209 InterPro:IPR036852 Pfam:PF00082 InterPro:IPR010259 Prosite:PS00138 Proteomes:UP000008827 GO:GO:0004252 Gene3D:3.30.70.80 Gene3D:3.40.50.200 InterPro:IPR023828 InterPro:IPR015500 InterPro:IPR037…	sp|Q9FHA4|SBT19_ARATH Subtilisin-like protease SBT1.9 OS=Arabidopsis thaliana GN=SBT1.9 PE=2 SV=1	XP_013468891.1 subtilisin-like protease SBT1.9 [Medicago truncatula] <KEH42928.1 subtilisin-like serine protease [Medicago truncatula]	F6I2C9_VITVI/677-987 F6I2C9.1 PF00082.19;Peptidase_S8;	3847.GLYMA16G02160.1	XM_013613437 Medicago truncatula subtilisin-like serine protease partial mRNA	mtr:25484584 subtilisin-like protease SBT3	17.0573	1.54922	2.11169e-08	7.35382e-07	0.349926	2.57124	0.349926	2.57124	2	40	1.08	20	1.05	17.98
c1208_g2_i1	TAIR|locus:2171785 - symbol:AT5G65170 "AT5G65170" species:3702 "Arabidopsis thaliana" [GO:0003674 "molecular_function" evidence=ND] [GO:0005634 "nucleus" evidence=ISM] [GO:0008150 "biological_process" evidence=ND] TAIR:locus:2171785 Proteomes:UP000006548 EMBL:CP002688 EMBL:AB013395 InterPro:IPR008889 Pfam:PF05678 EMBL:BT011679 EMBL:BT012620 RefSeq:NP_201321.1 UniGene:At.43426 STRING:3702.AT5G6517…	.	XP_003601970.1 myosin-G heavy chain [Medicago truncatula] <AES72221.1 VQ motif protein [Medicago truncatula]	.	3847.GLYMA08G14581.1	XM_003601922 Medicago truncatula VQ motif protein mRNA	mtr:11430196 putative uncharacterized protein DDB_G0285119	17.0121	0.736062	4.57911e-05	0.000742745	0.185546	1.84606	0.185546	1.84606	1	21	0.14	2.66	0.14	2.39
c1216_g2_i1	TAIR|locus:2086819 - symbol:AT3G13600 "AT3G13600" species:3702 "Arabidopsis thaliana" [GO:0005516 "calmodulin binding" evidence=ISS] [GO:0005634 "nucleus" evidence=ISM;IEA] [GO:0005737 "cytoplasm" evidence=IEA] [GO:0008150 "biological_process" evidence=ND] TAIR:locus:2086819 Proteomes:UP000006548 GO:GO:0005634 GO:GO:0005737 EMBL:CP002686 EMBL:AP002038 RefSeq:NP_001319541.1 RefSeq:NP_187969.1 UniG…	sp|Q9LHN9|IQM2_ARATH IQ domain-containing protein IQM2 OS=Arabidopsis thaliana GN=IQM2 PE=2 SV=1	PNX98177.1 calmodulin binding protein [Trifolium pratense]	.	3847.GLYMA05G28930.1	XM_003629681 Medicago truncatula calmodulin-binding family protein mRNA	mtr:11405209 IQ domain-containing protein IQM2	17.0121	0.736062	4.57911e-05	0.000742745	0.185546	1.84606	0.185546	1.84606	1	21	1.08	21.64	1.05	19.45
c18499_g1_i1	UNIPROTKB|F6I727 - symbol:VIT_00s0218g00150 "Putative uncharacterized protein" species:29760 "Vitis vinifera" [GO:0009813 "flavonoid biosynthetic process" evidence=IBA] [GO:0043231 "intracellular membrane-bounded organelle" evidence=IBA] [GO:0052696 "flavonoid glucuronidation" evidence=IBA] [GO:0080043 "quercetin 3-O-glucosyltransferase activity" evidence=IBA] [GO:0080044 "quercetin 7-O-glucosylt…	sp|Q66PF2|URT1_FRAAN Putative UDP-rhamnose:rhamnosyltransferase 1 OS=Fragaria ananassa GN=GT4 PE=2 SV=1	XP_013449123.1 putative UDP-rhamnose:rhamnosyltransferase 1 [Medicago truncatula] <KEH23150.1 UDP-glucosyltransferase family protein [Medicago truncatula]	G7L6J2_MEDTR/198-431 G7L6J2.2 PF00201.15;UDPGT;	29760.VIT_00s0218g00150.t01	XM_013593669 Medicago truncatula UDP-glucosyltransferase family protein mRNA	mtr:25498735 putative UDP-rhamnose:rhamnosyltransferase 1	17.0121	0.736062	4.57911e-05	0.000742745	0.185546	1.84606	0.185546	1.84606	1	21	0.19	3.58	0.18	3.22
c47192_g1_i1	UNIPROTKB|Q60DM2 - symbol:OSJNBb0036M02.9 "F-box domain containing protein" species:39947 "Oryza sativa Japonica Group" [GO:0004842 "ubiquitin-protein transferase activity" evidence=IBA] [GO:0019005 "SCF ubiquitin ligase complex" evidence=IBA] [GO:0031146 "SCF-dependent proteasomal ubiquitin-dependent protein catabolic process" evidence=IBA] InterPro:IPR001810 InterPro:IPR036047 InterPro:IPR03639…	.	XP_024640788.1 uncharacterized protein LOC112422185 [Medicago truncatula]	A0A072TJM9_MEDTR/88-193 A0A072TJM9.1 PF13966.3;zf-RVT;	3694.POPTR_0019s02530.1	.	mtr:112422185 uncharacterized protein LOC112422185	17.0121	0.736062	4.57911e-05	0.000742745	0.185546	1.84606	0.185546	1.84606	1	21	0.4	7.78	0.39	6.99
c50175_g1_i1	TAIR|locus:2159118 - symbol:XTH5 "AT5G13870" species:3702 "Arabidopsis thaliana" [GO:0004553 "hydrolase activity, hydrolyzing O-glycosyl compounds" evidence=IEA] [GO:0005576 "extracellular region" evidence=ISM] [GO:0005618 "cell wall" evidence=IEA] [GO:0010411 "xyloglucan metabolic process" evidence=IEA] [GO:0016762 "xyloglucan:xyloglucosyl transferase activity" evidence=IEA] [GO:0016798 "hydrola…	sp|Q41638|XTHA_PHAAN Xyloglucan endotransglucosylase/hydrolase protein A OS=Phaseolus angularis GN=XTHA PE=1 SV=1	XP_013451590.1 xyloglucan endotransglucosylase/hydrolase protein A [Medicago truncatula] <KEH25618.1 xyloglucan endotransglucosylase/hydrolase family protein [Medicago truncatula]	A0A072U8B0_MEDTR/32-213 A0A072U8B0.1 PF00722.18;Glyco_hydro_16;	3847.GLYMA02G07610.1	XM_013596136 Medicago truncatula xyloglucan endotransglucosylase/hydrolase family protein mRNA	mtr:25495878 xyloglucan endotransglucosylase/hydrolase protein A	17.0121	0.736062	4.57911e-05	0.000742745	0.185546	1.84606	0.185546	1.84606	1	21	0.36	6.85	0.35	6.15
c53951_g10_i1	.	.	.	.	.	.	.	17.0121	0.736062	4.57911e-05	0.000742745	0.185546	1.84606	0.185546	1.84606	1	21	0.36	6.85	0.35	6.15
c50867_g2_i2	UNIPROTKB|I1KF12 - symbol:GLYMA_06G291700 "Uncharacterized protein" species:3847 "Glycine max" [GO:0004144 "diacylglycerol O-acyltransferase activity" evidence=IBA] [GO:0005886 "plasma membrane" evidence=IBA] [GO:0019432 "triglyceride biosynthetic process" evidence=IBA] [GO:0047196 "long-chain-alcohol O-fatty-acyltransferase activity" evidence=IBA] InterPro:IPR004255 InterPro:IPR009721 Pfam:PF030…	sp|Q93ZR6|WSD1_ARATH O-acyltransferase WSD1 OS=Arabidopsis thaliana GN=WSD1 PE=2 SV=1	KEH30682.1 O-acyltransferase WSD1-like protein [Medicago truncatula]	A0A072ULU8_MEDTR/316-461 A0A072ULU8.1 PF06974.10;DUF1298;	3847.GLYMA06G44640.1	XM_013601193 Medicago truncatula O-acyltransferase WSD1-like protein mRNA	mtr:25494444 O-acyltransferase WSD1	16.8912	4.41736	7.1232e-32	3.41516e-29	1.73691	5.34586	1.73691	5.34586	17	321	2.22	37.79	2.16	33.97
c37169_g1_i1	TAIR|locus:2058309 - symbol:AT2G04570 "AT2G04570" species:3702 "Arabidopsis thaliana" [GO:0005576 "extracellular region" evidence=ISM;IEA] [GO:0016042 "lipid catabolic process" evidence=IEA] [GO:0016788 "hydrolase activity, acting on ester bonds" evidence=IEA] [GO:0052689 "carboxylic ester hydrolase activity" evidence=ISS] InterPro:IPR001087 Pfam:PF00657 TAIR:locus:2058309 Proteomes:UP000006548 G…	sp|Q9SJB4|GDL34_ARATH GDSL esterase/lipase At2g04570 OS=Arabidopsis thaliana GN=At2g04570 PE=2 SV=1	XP_003616836.1 GDSL esterase/lipase At2g04570 [Medicago truncatula] <AES99794.1 GDSL-like lipase/acylhydrolase [Medicago truncatula]	G7K7G4_MEDTR/33-345 G7K7G4.1 PF00657.19;Lipase_GDSL;	3847.GLYMA14G05550.1	BT134841 Medicago truncatula clone JCVI-FLMt-9O4 unknown mRNA	mtr:11435064 GDSL esterase/lipase At2g04570	16.7661	4.32196	1.04677e-30	4.35962e-28	1.67625	5.25073	1.67625	5.25073	16	300	1.91	32.27	1.86	29
c47092_g2_i1	TAIR|locus:505006166 - symbol:AT1G33811 "AT1G33811" species:3702 "Arabidopsis thaliana" [GO:0005576 "extracellular region" evidence=ISM;IEA] [GO:0016042 "lipid catabolic process" evidence=IEA] [GO:0016788 "hydrolase activity, acting on ester bonds" evidence=IEA] [GO:0052689 "carboxylic ester hydrolase activity" evidence=ISS] InterPro:IPR001087 Pfam:PF00657 TAIR:locus:505006166 EMBL:CP002684 Prote…	sp|Q8L5Z1|GDL17_ARATH GDSL esterase/lipase At1g33811 OS=Arabidopsis thaliana GN=At1g33811 PE=2 SV=1	XP_003598046.1 GDSL esterase/lipase At1g33811 [Medicago truncatula] <AES68297.1 GDSL-like lipase/acylhydrolase [Medicago truncatula]	G7IYG5_MEDTR/37-352 G7IYG5.1 PF00657.19;Lipase_GDSL;	3847.GLYMA06G48240.1	XM_003597998 Medicago truncatula GDSL-like lipase/acylhydrolase mRNA	mtr:11405353 GDSL esterase/lipase At1g33811	16.4604	3.14782	6.29505e-19	9.26991e-17	0.971392	4.093	0.971392	4.093	7	130	0.92	15.44	0.9	13.88
c45947_g1_i2	TAIR|locus:2094902 - symbol:AT3G16370 species:3702 "Arabidopsis thaliana" [GO:0005576 "extracellular region" evidence=ISM] [GO:0016042 "lipid catabolic process" evidence=IEA] [GO:0016788 "hydrolase activity, acting on ester bonds" evidence=IEA] [GO:0052689 "carboxylic ester hydrolase activity" evidence=ISS] [GO:0048046 "apoplast" evidence=IDA] InterPro:IPR001087 Pfam:PF00657 TAIR:locus:2094902 Pr…	sp|Q9LU14|APG2_ARATH GDSL esterase/lipase APG OS=Arabidopsis thaliana GN=APG PE=2 SV=1	XP_003627082.1 GDSL esterase/lipase APG [Medicago truncatula] <AET01558.1 GDSL-like lipase/acylhydrolase [Medicago truncatula]	G7LHE2_MEDTR/33-346 G7LHE2.1 PF00657.19;Lipase_GDSL;	3847.GLYMA08G21340.1	XM_003627034 Medicago truncatula GDSL-like lipase/acylhydrolase mRNA	mtr:11421235 GDSL esterase/lipase APG	16.278	7.5071	1.33547e-58	4.58869e-55	4.45936	8.42235	4.45936	8.42235	153	2768	17.84	291.06	17.38	261.6
c49157_g3_i3	TAIR|locus:2045144 - symbol:AT2G27140 "AT2G27140" species:3702 "Arabidopsis thaliana" [GO:0003674 "molecular_function" evidence=ND] [GO:0005634 "nucleus" evidence=ISM] [GO:0009408 "response to heat" evidence=ISS] [GO:0016021 "integral component of membrane" evidence=IEA] [GO:0016020 "membrane" evidence=IDA] Pfam:PF00011 InterPro:IPR002068 TAIR:locus:2045144 GO:GO:0016021 Proteomes:UP000006548 GO:…	sp|D9UBX6|RTM2B_ARATH Inactive protein RESTRICTED TEV MOVEMENT 2 OS=Arabidopsis thaliana GN=RTM2 PE=3 SV=1	XP_003609008.1 uncharacterized protein LOC11440573 [Medicago truncatula] <AES91205.1 hsp20/alpha crystallin family protein [Medicago truncatula] <AFK48948.1 unknown [Medicago truncatula]	G7JPX6_MEDTR/30-121 G7JPX6.1 PF00011.18;HSP20;	3847.GLYMA05G01330.1	AC122726 Medicago truncatula chromosome 8 clone mth2-23o24, complete sequence	mtr:11440573 uncharacterized protein LOC11440573	16.2072	1.48606	5.82615e-08	1.87528e-06	0.349926	2.50996	0.349926	2.50996	2	38	0.17	2.94	0.17	2.64
c35106_g2_i1	.	.	.	.	.	XM_003607221 Medicago truncatula PPR containing plant-like protein mRNA	.	16.207	0.68025	8.08043e-05	0.00121596	0.185546	1.7956	0.185546	1.7956	1	20	0.35	6.33	0.34	5.69
c42913_g1_i1	.	.	.	.	.	.	.	16.207	0.68025	8.08043e-05	0.00121596	0.185546	1.7956	0.185546	1.7956	1	20	0.73	13.76	0.72	12.37
c54464_g5_i1	UNIPROTKB|C6T0K6 - symbol:GLYMA_17G036300 "Uncharacterized protein" species:3847 "Glycine max" [GO:0004857 "enzyme inhibitor activity" evidence=IBA] InterPro:IPR006501 InterPro:IPR034087 Pfam:PF04043 SMART:SM00856 Proteomes:UP000008827 GO:GO:0004857 eggNOG:ENOG410JEMC eggNOG:ENOG41113RP OrthoDB:EOG09360Q3L CDD:cd15796 Gene3D:1.20.140.40 InterPro:IPR035513 SUPFAM:SSF101148 TIGRFAMs:TIGR01614 EMBL:…	sp|F4HWQ8|CVIF1_ARATH Cell wall / vacuolar inhibitor of fructosidase 1 OS=Arabidopsis thaliana GN=C/VIF1 PE=1 SV=1	XP_003609812.1 cell wall / vacuolar inhibitor of fructosidase 1 [Medicago truncatula] <AES92009.1 plant invertase/pectin methylesterase inhibitor [Medicago truncatula]	G7JP02_MEDTR/31-168 G7JP02.1 PF04043.12;PMEI;	3847.GLYMA17G04040.1	XM_003609764 Medicago truncatula plant invertase/pectin methylesterase inhibitor mRNA	mtr:11411720 cell wall / vacuolar inhibitor of fructosidase 1	16.207	0.68025	8.08043e-05	0.00121596	0.185546	1.7956	0.185546	1.7956	1	20	0.22	3.9	0.21	3.51
c45612_g1_i1	TAIR|locus:2019963 - symbol:AT1G10640 "AT1G10640" species:3702 "Arabidopsis thaliana" [GO:0004650 "polygalacturonase activity" evidence=ISS] [GO:0005576 "extracellular region" evidence=ISM] [GO:0005975 "carbohydrate metabolic process" evidence=ISS] InterPro:IPR000743 Pfam:PF00295 PROSITE:PS00502 TAIR:locus:2019963 EMBL:CP002684 Proteomes:UP000006548 GO:GO:0005576 GO:GO:0005975 GO:GO:0016829 GO:GO…	sp|Q949Z1|PGLR4_ARATH Polygalacturonase At1g48100 OS=Arabidopsis thaliana GN=At1g48100 PE=2 SV=1	XP_003613215.2 polygalacturonase At1g48100 [Medicago truncatula] <AES96173.2 polygalacturonase [Medicago truncatula]	I1KXE2_SOYBN/126-364 I1KXE2.1 PF00295.14;Glyco_hydro_28;	3847.GLYMA08G39340.1	CT573503 Medicago truncatula chromosome 5 clone mth2-117h16, COMPLETE SEQUENCE	mtr:11407103 polygalacturonase At1g48100	15.7822	1.45339	9.70402e-08	2.98371e-06	0.349926	2.47831	0.349926	2.47831	2	37	0.68	11.45	0.66	10.29
c76525_g1_i1	.	.	KEH33646.1 hypothetical protein MTR_3g449840 [Medicago truncatula]	.	.	.	.	15.6583	3.9393	6.76757e-26	1.87275e-23	1.47727	4.86672	1.47727	4.86672	13	228	6.11	98.77	5.96	88.77
c37183_g1_i4	.	.	.	.	.	.	.	15.402	0.622152	0.000142819	0.00197741	0.185546	1.74331	0.185546	1.74331	1	19	0.44	7.66	0.43	6.89
c41342_g2_i1	.	.	.	.	.	.	.	15.402	0.622152	0.000142819	0.00197741	0.185546	1.74331	0.185546	1.74331	1	19	0.25	4.31	0.24	3.87
c64631_g1_i1	.	.	.	.	.	AC163324 Medicago truncatula clone mth2-69m2, complete sequence	.	15.402	0.622152	0.000142819	0.00197741	0.185546	1.74331	0.185546	1.74331	1	19	0.37	6.47	0.36	5.81
c67498_g1_i1	UNIPROTKB|I1M5C0 - symbol:GLYMA_13G349800 "Uncharacterized protein" species:3847 "Glycine max" [GO:0004702 "signal transducer, downstream of receptor, with serine/threonine kinase activity" evidence=IBA] [GO:0005737 "cytoplasm" evidence=IBA] InterPro:IPR000719 InterPro:IPR017441 Pfam:PF00069 PROSITE:PS00107 PROSITE:PS50011 SMART:SM00220 InterPro:IPR011009 GO:GO:0005524 GO:GO:0005737 GO:GO:0007346…	sp|O23304|BLUS1_ARATH Serine/threonine-protein kinase BLUS1 OS=Arabidopsis thaliana GN=BLUS1 PE=1 SV=1	XP_003597600.1 serine/threonine-protein kinase BLUS1 [Medicago truncatula] <ABN08386.1 Protein kinase [Medicago truncatula] <AES67851.1 Serine/Threonine kinase family protein [Medicago truncatula]	.	3847.GLYMA13G42580.1	XM_004486775 PREDICTED: Cicer arietinum serine/threonine-protein kinase BLUS1 (LOC101511164), mRNA	mtr:11433433 serine/threonine-protein kinase BLUS1	15.402	0.622152	0.000142819	0.00197741	0.185546	1.74331	0.185546	1.74331	1	19	0.37	6.38	0.36	5.73
c76588_g1_i1	.	.	.	.	.	.	.	15.402	0.622152	0.000142819	0.00197741	0.185546	1.74331	0.185546	1.74331	1	19	0.44	7.69	0.43	6.91
c50968_g3_i1	TAIR|locus:2015438 - symbol:AT1G47410 "AT1G47410" species:3702 "Arabidopsis thaliana" [GO:0003674 "molecular_function" evidence=ND] [GO:0005739 "mitochondrion" evidence=ISM] [GO:0008150 "biological_process" evidence=ND] TAIR:locus:2015438 EMBL:CP002684 Proteomes:UP000006548 EMBL:AC007519 UniGene:At.11510 UniGene:At.66924 EMBL:BT014772 EMBL:BT015687 PIR:G96514 RefSeq:NP_001185160.1 RefSeq:NP_17517…	.	PNY16107.1 hypothetical protein L195_g012817 [Trifolium pratense]	.	3847.GLYMA14G08970.1	XM_003589175 Medicago truncatula hypothetical protein mRNA	mtr:11422467 uncharacterized protein LOC11422467	15.069	3.03219	1.83835e-17	2.34671e-15	0.971392	3.97324	0.971392	3.97324	7	119	1.5	23.08	1.46	20.74
c42894_g2_i1	TAIR|locus:2178555 - symbol:MYC3 "AT5G46760" species:3702 "Arabidopsis thaliana" [GO:0003677 "DNA binding" evidence=IEA;ISS] [GO:0005634 "nucleus" evidence=ISM;IDA] [GO:0006351 "transcription, DNA-templated" evidence=IEA] [GO:0046983 "protein dimerization activity" evidence=IEA] [GO:0003700 "DNA binding transcription factor activity" evidence=ISS] [GO:0006355 "regulation of transcription, DNA-tem…	sp|Q9FIP9|MYC3_ARATH Transcription factor MYC3 OS=Arabidopsis thaliana GN=MYC3 PE=1 SV=1	XP_013444575.1 transcription factor MYC2 [Medicago truncatula] <KEH18600.1 basic helix loop helix (bHLH) family transcription factor [Medicago truncatula]	D7MQN9_ARALL/335-383 D7MQN9.1 PF00010.23;HLH;	3847.GLYMA16G02320.2	XM_013589121 Medicago truncatula basic helix loop helix (bHLH) family transcription factor mRNA	mtr:25500640 transcription factor MYC1	14.5969	0.561571	0.000252789	0.00325211	0.185546	1.68905	0.185546	1.68905	1	18	0.21	3.49	0.21	3.14
c45411_g1_i1	.	.	KEH34499.1 hypothetical protein MTR_3g467390 [Medicago truncatula]	.	3847.GLYMA18G05830.2	XM_013605012 Medicago truncatula hypothetical protein mRNA	mtr:25491095 uncharacterized protein LOC25491095 isoform X1	14.5969	0.561571	0.000252789	0.00325211	0.185546	1.68905	0.185546	1.68905	1	18	0.5	8.39	0.49	7.54
c45940_g2_i1	.	.	GAU41756.1 hypothetical protein TSUD_13560 [Trifolium subterraneum]	.	3847.GLYMA02G00471.1	XM_013611558 Medicago truncatula dentin sialophosphoprotein, putative mRNA	mtr:25482944 MATH and LRR domain-containing protein PFE0570w	14.5969	0.561571	0.000252789	0.00325211	0.185546	1.68905	0.185546	1.68905	1	18	0.22	3.51	0.21	3.16
c47114_g1_i4	.	.	.	.	.	CT009553 M.truncatula DNA sequence from clone MTH2-115C19 on chromosome 3, complete sequence	.	14.5969	0.561571	0.000252789	0.00325211	0.185546	1.68905	0.185546	1.68905	1	18	0.34	5.51	0.33	4.96
c47629_g2_i1	UNIPROTKB|K7M4Z9 - symbol:GLYMA_14G049400 "Uncharacterized protein" species:3847 "Glycine max" [GO:0007165 "signal transduction" evidence=IBA] [GO:0016020 "membrane" evidence=IBA] InterPro:IPR002110 Pfam:PF00023 PROSITE:PS50088 SMART:SM00248 GO:GO:0016021 GO:GO:0016020 GO:GO:0007165 Proteomes:UP000008827 eggNOG:KOG0504 eggNOG:COG0666 CDD:cd00204 Gene3D:1.25.40.20 InterPro:IPR020683 InterPro:IPR03…	sp|Q9C7A2|ITN1_ARATH Ankyrin repeat-containing protein ITN1 OS=Arabidopsis thaliana GN=ITN1 PE=1 SV=1	XP_013454288.1 uncharacterized protein LOC11429822 isoform X1 [Medicago truncatula] <KEH28319.1 ankyrin repeat protein [Medicago truncatula]	A0A072UEY7_MEDTR/579-692 A0A072UEY7.1 PF13962.3;PGG;	3847.GLYMA14G05375.1	XM_003616839 Medicago truncatula ankyrin repeat protein partial mRNA	mtr:11429822 uncharacterized protein LOC11429822	14.5969	0.561571	0.000252789	0.00325211	0.185546	1.68905	0.185546	1.68905	1	18	0.26	4.28	0.25	3.85
c53634_g4_i4	.	.	.	.	.	.	.	14.5886	2.78058	3.18383e-15	3.14057e-13	0.866698	3.72622	0.866698	3.72622	6	99	1.18	17.6	1.15	15.82
c53665_g4_i1	TAIR|locus:2029122 - symbol:AT1G43760 "AT1G43760" species:3702 "Arabidopsis thaliana" [GO:0003674 "molecular_function" evidence=ND] [GO:0005575 "cellular_component" evidence=ND] [GO:0008150 "biological_process" evidence=ND] TAIR:locus:2029122 EMBL:CP002684 Proteomes:UP000006548 Gene3D:3.60.10.10 InterPro:IPR036691 SUPFAM:SSF56219 eggNOG:KOG1075 eggNOG:ENOG410Y65V RefSeq:NP_175044.1 UniGene:At.520…	sp|P11369|LORF2_MOUSE LINE-1 retrotransposable element ORF2 protein OS=Mus musculus GN=Pol PE=1 SV=2	PNY15029.1 ribonuclease H, partial [Trifolium pratense]	A0A087GG32_ARAAL/712-957 A0A087GG32.1 PF00078.24;RVT_1;	4113.PGSC0003DMT400080715	.	mtr:112418418 uncharacterized protein LOC112418418	14.1862	1.83036	1.69869e-09	7.16158e-08	0.497477	2.81873	0.497477	2.81873	3	49	0.66	9.78	0.64	8.79
c17872_g1_i1	TAIR|locus:2020123 - symbol:NAC020 "AT1G54330" species:3702 "Arabidopsis thaliana" [GO:0005634 "nucleus" evidence=ISM;IEA] [GO:0006351 "transcription, DNA-templated" evidence=IEA] [GO:0006355 "regulation of transcription, DNA-templated" evidence=IEA] [GO:0007275 "multicellular organism development" evidence=ISS] [GO:0003700 "DNA binding transcription factor activity" evidence=ISS] [GO:0044212 "tr…	sp|A4VCM0|NAC45_ARATH NAC domain-containing protein 45 OS=Arabidopsis thaliana GN=NAC045 PE=2 SV=1	XP_003595952.1 NAC domain-containing protein 96 [Medicago truncatula] <AES66203.1 NAC transcription factor-like protein [Medicago truncatula]	.	3847.GLYMA15G41825.1	XM_003595904 Medicago truncatula NAC transcription factor-like protein mRNA	mtr:11441739 NAC domain-containing protein 96	14.0821	1.31466	4.53154e-07	1.20778e-05	0.349926	2.3443	0.349926	2.3443	2	33	0.33	4.87	0.32	4.37
c22927_g1_i1	UNIPROTKB|F6H2U0 - symbol:VIT_04s0008g02170 "Putative uncharacterized protein" species:29760 "Vitis vinifera" [GO:0003723 "RNA binding" evidence=IBA] [GO:0004525 "ribonuclease III activity" evidence=IBA] [GO:0005634 "nucleus" evidence=IBA] [GO:0005737 "cytoplasm" evidence=IBA] [GO:0016442 "RISC complex" evidence=IBA] [GO:0030422 "production of siRNA involved in RNA interference" evidence=IBA] Int…	sp|Q9ZT94|POLR2_ARATH Retrovirus-related Pol polyprotein from transposon RE2 OS=Arabidopsis thaliana GN=RE2 PE=4 SV=1	KHN31718.1 Copia protein, partial [Glycine soja]	U5GCV4_POPTR/11-187 U5GCV4.1 PF00657.19;Lipase_GDSL;	4081.Solyc00g075040.1.1	CP023123 Lupinus angustifolius cultivar Tanjil chromosome LG-11	hbr:110643835 uncharacterized protein LOC110643835	14.0821	1.31466	4.53154e-07	1.20778e-05	0.349926	2.3443	0.349926	2.3443	2	33	0.61	9.13	0.59	8.2
c29741_g1_i1	.	.	AES75997.1 hypothetical protein MTR_6g068890 [Medicago truncatula]	.	.	AC202298 Medicago truncatula clone mth2-82e22, complete sequence	.	14.0821	1.31466	4.53154e-07	1.20778e-05	0.349926	2.3443	0.349926	2.3443	2	33	0.34	5.11	0.33	4.59
c58541_g1_i1	.	.	.	.	.	.	.	14.0821	1.31466	4.53154e-07	1.20778e-05	0.349926	2.3443	0.349926	2.3443	2	33	0.94	14.3	0.92	12.85
c53028_g8_i1	UNIPROTKB|I1LSK5 - symbol:GLYMA_12G132800 "Long-chain-alcohol oxidase" species:3847 "Glycine max" [GO:0046577 "long-chain-alcohol oxidase activity" evidence=IBA] InterPro:IPR000172 InterPro:IPR007867 InterPro:IPR012400 Pfam:PF00732 Pfam:PF05199 PIRSF:PIRSF028937 GO:GO:0016021 GO:GO:0016491 GO:GO:0050660 Gene3D:3.50.50.60 InterPro:IPR036188 SUPFAM:SSF51905 GO:GO:0005622 Proteomes:UP000008827 GO:GO…	sp|B5WWZ8|FAO1_LOTJA Long-chain-alcohol oxidase FAO1 OS=Lotus japonicus GN=FAO1 PE=1 SV=1	GAU46406.1 hypothetical protein TSUD_28220 [Trifolium subterraneum]	.	3847.GLYMA12G15940.1	.	psat:127093557 long-chain-alcohol oxidase FAO1-like	13.8974	1.80476	2.72686e-09	1.11431e-07	0.497477	2.79324	0.497477	2.79324	3	48	0.71	10.33	0.69	9.28
c34063_g1_i1	TAIR|locus:2039762 - symbol:AT2G39490 "AT2G39490" species:3702 "Arabidopsis thaliana" [GO:0003674 "molecular_function" evidence=ND] [GO:0008150 "biological_process" evidence=ND] InterPro:IPR001810 InterPro:IPR036047 Pfam:PF00646 TAIR:locus:2039762 Proteomes:UP000006548 EMBL:CP002685 Gene3D:3.80.10.10 InterPro:IPR032675 SUPFAM:SSF81383 EMBL:AC004218 Gene3D:3.80.20.20 InterPro:IPR036941 EMBL:AY1441…	sp|Q5S4V7|FB129_ARATH F-box protein At2g39490 OS=Arabidopsis thaliana GN=At2g39490 PE=2 SV=1	XP_024625966.1 F-box protein At2g39490 [Medicago truncatula]	.	3847.GLYMA02G10505.1	XM_013592415 Medicago truncatula F-box plant-like protein partial mRNA	mtr:25497713 F-box protein At2g39490	13.8024	2.16895	1.42268e-10	7.1799e-09	0.631328	3.13513	0.631328	3.13513	4	63	0.92	13.16	0.9	11.83
c8735_g2_i1	TAIR|locus:2180464 - symbol:SAUR70 "AT5G20810" species:3702 "Arabidopsis thaliana" [GO:0005516 "calmodulin binding" evidence=ISS] [GO:0005634 "nucleus" evidence=ISM] [GO:0009733 "response to auxin" evidence=IEA;ISS] [GO:0005777 "peroxisome" evidence=IDA] [GO:0005515 "protein binding" evidence=IPI] InterPro:IPR003676 Pfam:PF02519 TAIR:locus:2180464 Proteomes:UP000006548 EMBL:CP002688 GO:GO:0009733…	.	XP_003609957.1 auxin-responsive protein SAUR71 [Medicago truncatula] <AES92154.1 SAUR-like auxin-responsive family protein [Medicago truncatula]	G7JS56_MEDTR/11-132 G7JS56.1 PF02519.11;Auxin_inducible;	3847.GLYMA17G05120.1	XM_003609909 Medicago truncatula SAUR-like auxin-responsive family protein mRNA	mtr:11423872 auxin-responsive protein SAUR71	13.7919	0.498287	0.000447975	0.00529556	0.185546	1.63267	0.185546	1.63267	1	17	0.82	13.21	0.8	11.87
c10740_g1_i1	TAIR|locus:2066205 - symbol:AT2G26520 "AT2G26520" species:3702 "Arabidopsis thaliana" [GO:0003674 "molecular_function" evidence=ND] [GO:0005634 "nucleus" evidence=ISM] [GO:0008150 "biological_process" evidence=ND] [GO:0016021 "integral component of membrane" evidence=IEA] TAIR:locus:2066205 GO:GO:0016021 Proteomes:UP000006548 EMBL:CP002685 EMBL:AC002505 EMBL:BT002849 EMBL:BT005153 PIR:T00985 RefS…	.	GAU31809.1 hypothetical protein TSUD_58100 [Trifolium subterraneum]	.	3847.GLYMA07G33190.1	XM_003607986 Medicago truncatula transmembrane protein, putative mRNA	cam:101490954 uncharacterized LOC101490954	13.7919	0.498287	0.000447975	0.00529556	0.185546	1.63267	0.185546	1.63267	1	17	0.49	7.69	0.48	6.91
c19544_g1_i1	.	.	.	.	.	AC150566 Medicago truncatula clone mth2-21o10, complete sequence	.	13.7919	0.498287	0.000447975	0.00529556	0.185546	1.63267	0.185546	1.63267	1	17	0.33	5.17	0.32	4.65
c28227_g1_i1	.	.	AES71432.1 transmembrane protein, putative [Medicago truncatula]	.	.	XM_003601133 Medicago truncatula transmembrane protein, putative mRNA	.	13.7919	0.498287	0.000447975	0.00529556	0.185546	1.63267	0.185546	1.63267	1	17	1.08	17.65	1.06	15.87
c41811_g2_i1	.	.	XP_013460044.1 uncharacterized protein LOC25489144 [Medicago truncatula] <KEH34075.1 transmembrane protein, putative [Medicago truncatula]	.	3847.GLYMA18G08650.1	XM_013604590 Medicago truncatula transmembrane protein, putative mRNA	mtr:25489144 uncharacterized protein LOC25489144	13.7919	0.498287	0.000447975	0.00529556	0.185546	1.63267	0.185546	1.63267	1	17	0.46	7.24	0.45	6.5
c49592_g2_i1	.	.	.	.	.	AC151914 Medicago truncatula clone mth2-29f16, complete sequence	.	13.7919	0.498287	0.000447975	0.00529556	0.185546	1.63267	0.185546	1.63267	1	17	0.29	4.56	0.29	4.1
c68155_g1_i1	.	.	.	.	.	.	.	13.7919	0.498287	0.000447975	0.00529556	0.185546	1.63267	0.185546	1.63267	1	17	1.41	23.4	1.37	21.03
c73188_g1_i1	.	.	AFK38688.1 unknown [Medicago truncatula]	.	3847.GLYMA12G08400.1	BT138893 Medicago truncatula clone JCVI-FLMt-8J9 unknown mRNA	lja:Lj3g3v3067930.1 Lj3g3v3067930.1; -	13.7919	0.498287	0.000447975	0.00529556	0.185546	1.63267	0.185546	1.63267	1	17	0.26	3.96	0.25	3.56
c77478_g1_i1	UNIPROTKB|K7LHU3 - symbol:K7LHU3 "Uncharacterized protein" species:3847 "Glycine max" [GO:0000981 "RNA polymerase II transcription factor activity, sequence-specific DNA binding" evidence=IBA] [GO:0003677 "DNA binding" evidence=IBA] [GO:0005654 "nucleoplasm" evidence=IBA] [GO:0005737 "cytoplasm" evidence=IBA] InterPro:IPR012337 InterPro:IPR006580 GO:GO:0005737 GO:GO:0005654 GO:GO:0003677 Proteome…	.	KRH32688.1 hypothetical protein GLYMA_10G068600, partial [Glycine max]	.	3847.GLYMA10G07920.2	.	gmx:102666971 LOW QUALITY PROTEIN: zinc finger MYM-type protein 1	13.7919	0.498287	0.000447975	0.00529556	0.185546	1.63267	0.185546	1.63267	1	17	1.09	17.79	1.06	15.99
c77662_g1_i1	.	.	.	.	.	.	.	13.7919	0.498287	0.000447975	0.00529556	0.185546	1.63267	0.185546	1.63267	1	17	0.6	9.5	0.59	8.54
c62382_g1_i1	UNIPROTKB|I1NHN6 - symbol:GLYMA_20G188000 "Uncharacterized protein" species:3847 "Glycine max" [GO:0010143 "cutin biosynthetic process" evidence=IBA] [GO:0016020 "membrane" evidence=IBA] [GO:0016709 "oxidoreductase activity, acting on paired donors, with incorporation or reduction of molecular oxygen, NAD(P)H as one donor, and incorporation of one atom of oxygen" evidence=IBA] [GO:0044550 "second…	sp|O48928|C77A3_SOYBN Cytochrome P450 77A3 OS=Glycine max GN=CYP77A3 PE=2 SV=1	XP_013469385.1 cytochrome P450 77A3 [Medicago truncatula] <KEH43423.1 cytochrome P450 family 87 protein [Medicago truncatula]	A0A072VPV8_MEDTR/46-513 A0A072VPV8.1 PF00067.19;p450;	3847.GLYMA20G32930.1	XM_013613931 Medicago truncatula cytochrome P450 family 87 protein mRNA	mtr:25485818 cytochrome P450 77A3	13.7704	5.42779	4.89665e-39	4.03797e-36	2.75796	6.33245	2.75796	6.33245	42	644	3.56	49.1	3.47	44.13
c52377_g1_i5	TAIR|locus:2005684 - symbol:AT1G75710 "AT1G75710" species:3702 "Arabidopsis thaliana" [GO:0003676 "nucleic acid binding" evidence=IEA;ISS] [GO:0005634 "nucleus" evidence=ISM] [GO:0008270 "zinc ion binding" evidence=ISS] [GO:0003700 "DNA binding transcription factor activity" evidence=ISS] [GO:0006355 "regulation of transcription, DNA-templated" evidence=ISS] InterPro:IPR013087 PROSITE:PS00028 PRO…	.	XP_003601091.1 uncharacterized protein LOC11408347 [Medicago truncatula] <AES71342.1 nucleic acid-binding protein [Medicago truncatula]	.	3847.GLYMA06G11510.1	CU302289 M.truncatula DNA sequence from clone MTH2-35F3 on chromosome 3, complete sequence	mtr:11408347 uncharacterized protein LOC11408347	13.657	1.27775	7.59982e-07	1.94028e-05	0.349926	2.30875	0.349926	2.30875	2	32	0.38	5.44	0.37	4.89
c20153_g1_i1	TAIR|locus:2155021 - symbol:SHI "AT5G66350" species:3702 "Arabidopsis thaliana" [GO:0003677 "DNA binding" evidence=IEA;IBA] [GO:0005634 "nucleus" evidence=ISM;TAS] [GO:0006351 "transcription, DNA-templated" evidence=IEA] [GO:0006355 "regulation of transcription, DNA-templated" evidence=IEA] [GO:0007275 "multicellular organism development" evidence=IEA] [GO:0009734 "auxin-activated signaling pathw…	sp|Q9XGX0|SHI_ARATH Protein SHORT INTERNODES OS=Arabidopsis thaliana GN=SHI PE=1 SV=1	XP_013462189.1 protein SHI RELATED SEQUENCE 7 [Medicago truncatula] <KEH36224.1 transcription factor, putative [Medicago truncatula]	A0A072V2G0_MEDTR/82-229 A0A072V2G0.1 PF05142.9;DUF702;	3847.GLYMA04G03000.1	XM_013606735 Medicago truncatula transcription factor, putative partial mRNA	mtr:25490247 protein EXPRESSION OF TERPENOIDS 1	13.5686	2.44256	2.0836e-12	1.37501e-10	0.753808	3.39446	0.753808	3.39446	5	77	0.92	12.81	0.9	11.52
c37022_g2_i1	TAIR|locus:2012863 - symbol:AT1G10380 species:3702 "Arabidopsis thaliana" [GO:0005576 "extracellular region" evidence=ISM] [GO:0008150 "biological_process" evidence=ND] [GO:0030247 "polysaccharide binding" evidence=IEA] InterPro:IPR025287 Pfam:PF13947 TAIR:locus:2012863 EMBL:CP002684 Proteomes:UP000006548 GO:GO:0030247 InterPro:IPR032872 Pfam:PF14380 EMBL:AY057677 EMBL:AY116950 EMBL:AY085550 EMBL…	.	AES96452.1 wall-associated receptor kinase galacturonan-binding protein [Medicago truncatula]	G7K8A0_MEDTR/24-125 G7K8A0.1 PF13947.3;GUB_WAK_bind;	3847.GLYMA02G02890.1	XM_003613446 Medicago truncatula wall-associated receptor kinase galacturonan-binding protein mRNA	mtr:11416764 wall-associated receptor kinase-like 20	13.232	1.23985	1.27658e-06	3.07993e-05	0.349926	2.27231	0.349926	2.27231	2	31	0.52	7.37	0.51	6.62
c34167_g1_i1	.	.	.	.	.	.	.	13.0312	1.7251	1.13881e-08	4.17009e-07	0.497477	2.71394	0.497477	2.71394	3	45	0.49	6.66	0.48	5.99
c17049_g1_i1	.	.	.	.	.	.	.	12.9868	0.432047	0.000794618	0.00860391	0.185546	1.57399	0.185546	1.57399	1	16	0.72	10.77	0.7	9.68
c32639_g1_i1	UNIPROTKB|I1KYH8 - symbol:GLYMA_08G327200 "Uncharacterized protein" species:3847 "Glycine max" [GO:0016020 "membrane" evidence=IBA] [GO:0016709 "oxidoreductase activity, acting on paired donors, with incorporation or reduction of molecular oxygen, NAD(P)H as one donor, and incorporation of one atom of oxygen" evidence=IBA] [GO:0044550 "secondary metabolite biosynthetic process" evidence=IBA] Inte…	sp|O81971|C71D9_SOYBN Cytochrome P450 71D9 OS=Glycine max GN=CYP71D9 PE=2 SV=1	KEH26493.1 cytochrome P450 family 71 protein [Medicago truncatula]	A0A072UBT6_MEDTR/36-497 A0A072UBT6.1 PF00067.19;p450;	3847.GLYMA08G43920.1	XM_013597011 Medicago truncatula cytochrome P450 family 71 protein mRNA	mtr:25497148 cytochrome P450 71D11	12.9868	0.432047	0.000794618	0.00860391	0.185546	1.57399	0.185546	1.57399	1	16	0.32	4.61	0.31	4.15
c34324_g3_i1	.	.	XP_024641839.1 protein MAIN-LIKE 1-like [Medicago truncatula] <XP_024641840.1 protein MAIN-LIKE 1-like [Medicago truncatula]	.	.	.	mtr:112422689 protein MAIN-LIKE 1-like	12.9868	0.432047	0.000794618	0.00860391	0.185546	1.57399	0.185546	1.57399	1	16	0.44	6.52	0.43	5.86
c35134_g3_i1	TAIR|locus:2099326 - symbol:AT3G42800 "AT3G42800" species:3702 "Arabidopsis thaliana" [GO:0003674 "molecular_function" evidence=ND] [GO:0005634 "nucleus" evidence=ISM] [GO:0009734 "auxin-activated signaling pathway" evidence=IEA] TAIR:locus:2099326 Proteomes:UP000006548 GO:GO:0005886 EMBL:CP002686 GO:GO:0009734 GO:GO:0060918 EMBL:AL138639 HOGENOM:HOG000243422 GO:GO:0010929 EMBL:BT011741 EMBL:AK17…	sp|Q9M2B3|BIG1C_ARATH Protein BIG GRAIN 1-like C OS=Arabidopsis thaliana GN=At3g42800 PE=2 SV=1	XP_013458429.1 protein BIG GRAIN 1-like B [Medicago truncatula] <KEH32460.1 hypothetical protein MTR_4g125620 [Medicago truncatula]	.	3847.GLYMA13G16810.1	XM_013602975 Medicago truncatula hypothetical protein mRNA	mtr:25494190 protein BIG GRAIN 1-like B	12.9868	0.432047	0.000794618	0.00860391	0.185546	1.57399	0.185546	1.57399	1	16	0.28	4.07	0.27	3.65
c43127_g1_i1	.	.	.	.	.	XM_012715057 PREDICTED: Cicer arietinum glycerol-3-phosphate dehydrogenase [NAD(+)] GPDHC1, cytosolic (LOC101495780), transcript variant X2, mRNA	.	12.9868	0.432047	0.000794618	0.00860391	0.185546	1.57399	0.185546	1.57399	1	16	1.19	18.33	1.16	16.47
c46119_g1_i1	.	.	.	.	.	.	.	12.9868	0.432047	0.000794618	0.00860391	0.185546	1.57399	0.185546	1.57399	1	16	0.61	9.1	0.6	8.18
c59075_g1_i1	TAIR|locus:2024427 - symbol:AT1G09890 species:3702 "Arabidopsis thaliana" [GO:0005576 "extracellular region" evidence=ISM] [GO:0016829 "lyase activity" evidence=ISS] InterPro:IPR011013 InterPro:IPR013784 InterPro:IPR014718 TAIR:locus:2024427 EMBL:CP002684 Proteomes:UP000006548 GO:GO:0005975 GO:GO:0016829 GO:GO:0030246 SUPFAM:SSF49452 Gene3D:2.60.120.260 InterPro:IPR008979 SUPFAM:SSF49785 SUPFAM:S…	.	XP_024633745.1 probable rhamnogalacturonate lyase B [Medicago truncatula]	G7J4L9_MEDTR/443-632 G7J4L9.2 PF14683.3;CBM-like;	3847.GLYMA04G09670.1	XM_003603661 Medicago truncatula rhamnogalacturonate lyase B-like protein partial mRNA	mtr:11435489 probable rhamnogalacturonate lyase B	12.9868	0.432047	0.000794618	0.00860391	0.185546	1.57399	0.185546	1.57399	1	16	0.36	5.26	0.35	4.73
c63674_g1_i1	.	.	GAU40997.1 hypothetical protein TSUD_92220 [Trifolium subterraneum]	.	.	.	lang:109358032 uncharacterized LOC109358032	12.9868	0.432047	0.000794618	0.00860391	0.185546	1.57399	0.185546	1.57399	1	16	0.54	7.97	0.52	7.16
c69624_g1_i1	.	.	.	.	.	.	.	12.9868	0.432047	0.000794618	0.00860391	0.185546	1.57399	0.185546	1.57399	1	16	3.38	57.75	3.3	51.9
c54887_g1_i1	TAIR|locus:2047339 - symbol:MAIL1 "MAIN-LIKE 1" species:3702 "Arabidopsis thaliana" [GO:0005634 "nucleus" evidence=ISM;IDA] [GO:0008483 "transaminase activity" evidence=IEA] [GO:0010073 "meristem maintenance" evidence=IGI;IMP] [GO:0010082 "regulation of root meristem growth" evidence=IMP] [GO:0016458 "gene silencing" evidence=IMP] TAIR:locus:2047339 Proteomes:UP000006548 GO:GO:0005634 GO:GO:00084…	sp|Q9SK32|MAIL1_ARATH Protein MAIN-LIKE 1 OS=Arabidopsis thaliana GN=MAIL1 PE=2 SV=1	XP_024638425.1 protein MAIN-LIKE 1-like isoform X2 [Medicago truncatula]	I1JGF8_SOYBN/147-486 I1JGF8.1 PF10536.6;PMD;	3847.GLYMA02G35020.1	AC144477 Medicago truncatula chromosome 8 clone mth2-6k4, complete sequence	mtr:112421325 protein MAIN-LIKE 1-like isoform X1	12.9149	3.32129	5.1665e-19	7.66278e-17	1.24639	4.24177	1.24639	4.24177	10	145	1.09	14.31	1.07	12.86
c35178_g2_i1	UNIPROTKB|Q93WI9 - symbol:HD3A "Protein HEADING DATE 3A" species:39947 "Oryza sativa Japonica Group" [GO:0008429 "phosphatidylethanolamine binding" evidence=ISS] [GO:0009909 "regulation of flower development" evidence=IMP] [GO:0010229 "inflorescence development" evidence=IMP] [GO:0048510 "regulation of timing of transition from vegetative to reproductive phase" evidence=IMP] [GO:0048572 "short-da…	sp|Q93WI9|HD3A_ORYSJ Protein HEADING DATE 3A OS=Oryza sativa subsp. japonica GN=HD3A PE=1 SV=1	XP_003624569.1 protein HEADING DATE 3A [Medicago truncatula] <AEI99551.1 FTa1 [Medicago truncatula] <AES80787.1 flowering locus protein T [Medicago truncatula] <AFK37862.1 unknown [Medicago truncatula] <AGC60097.1 regulator of flowering time [Medicago truncatula]	F8T7T0_MEDTR/26-162 F8T7T0.1 PF01161.17;PBP;	3847.GLYMA19G28390.1	BT138067 Medicago truncatula clone JCVI-FLMt-8M16 unknown mRNA	mtr:11438588 protein HEADING DATE 3A isoform X1	12.8801	3.01105	2.37247e-16	2.68741e-14	1.069	3.93878	1.069	3.93878	8	116	1.66	21.8	1.62	19.59
c33761_g1_i2	.	.	.	.	.	.	.	12.865	2.37489	1.04397e-11	6.22037e-10	0.753808	3.325	0.753808	3.325	5	73	2.07	27.71	2.01	24.9
c41095_g1_i1	UNIPROTKB|I1KXZ0 - symbol:GSTF6 "Phi class glutathione S-transferase" species:3847 "Glycine max" [GO:0004364 "glutathione transferase activity" evidence=IBA] [GO:0005737 "cytoplasm" evidence=IBA] [GO:0006749 "glutathione metabolic process" evidence=IBA] InterPro:IPR004045 Pfam:PF02798 PROSITE:PS50404 Pfam:PF00043 InterPro:IPR004046 GO:GO:0005737 Proteomes:UP000008827 InterPro:IPR036249 SUPFAM:SSF…	sp|O80852|GSTF9_ARATH Glutathione S-transferase F9 OS=Arabidopsis thaliana GN=GSTF9 PE=1 SV=1	XP_013459656.1 glutathione S-transferase F9 [Medicago truncatula] <KEH33687.1 glutathione S-transferase, amino-terminal domain protein [Medicago truncatula]	A0A072UVM9_MEDTR/1-75 A0A072UVM9.1 PF02798.17;GST_N;	3847.GLYMA08G41970.1	XM_013604202 Medicago truncatula glutathione S-transferase, amino-terminal domain protein partial mRNA	mtr:25490596 glutathione S-transferase F9	12.807	1.20092	2.1476e-06	4.89225e-05	0.349926	2.23493	0.349926	2.23493	2	30	2.08	29.75	2.02	26.74
c18742_g1_i1	.	.	.	.	.	.	.	12.7425	1.69752	1.8396e-08	6.48295e-07	0.497477	2.6865	0.497477	2.6865	3	44	0.89	11.95	0.87	10.74
c38983_g1_i1	.	.	XP_003629040.1 uncharacterized protein LOC11445322 [Medicago truncatula] <AET03516.1 hypothetical protein MTR_8g072450 [Medicago truncatula]	.	3847.GLYMA09G32780.1	XM_003628992 Medicago truncatula hypothetical protein mRNA	mtr:11445322 uncharacterized protein LOC11445322	12.6891	2.35746	1.5666e-11	9.11059e-10	0.753808	3.3071	0.753808	3.3071	5	72	1.34	17.53	1.3	15.75
c54908_g4_i1	TAIR|locus:2101180 - symbol:SFAR4 "AT3G48460" species:3702 "Arabidopsis thaliana" [GO:0005576 "extracellular region" evidence=ISM;IEA] [GO:0016042 "lipid catabolic process" evidence=IEA] [GO:0052689 "carboxylic ester hydrolase activity" evidence=ISS] [GO:0006631 "fatty acid metabolic process" evidence=IMP] [GO:0008126 "acetylesterase activity" evidence=IDA] InterPro:IPR001087 Pfam:PF00657 TAIR:lo…	sp|Q9STM6|GDL57_ARATH GDSL esterase/lipase At3g48460 OS=Arabidopsis thaliana GN=At3g48460 PE=2 SV=1	XP_003608902.2 GDSL esterase/lipase At3g48460 [Medicago truncatula] <AES91099.2 GDSL-like lipase/acylhydrolase [Medicago truncatula]	G7JMN9_MEDTR/40-359 G7JMN9.2 PF00657.19;Lipase_GDSL;	3847.GLYMA17G13600.1	XM_003608854 Medicago truncatula GDSL-like lipase/acylhydrolase mRNA	mtr:11413580 GDSL esterase/lipase At3g48460	12.5299	4.10144	2.64144e-25	7.21271e-23	1.79512	5.00639	1.79512	5.00639	18	252	1.91	24.07	1.86	21.63
c53610_g12_i1	UNIPROTKB|I1KMR1 - symbol:GLYMA_07G239900 "Uncharacterized protein" species:3847 "Glycine max" [GO:0009699 "phenylpropanoid biosynthetic process" evidence=IBA] [GO:0042349 "guiding stereospecific synthesis activity" evidence=IBA] InterPro:IPR034871 InterPro:IPR004265 Pfam:PF03018 GO:GO:0016021 GO:GO:0016853 GO:GO:0048046 Proteomes:UP000008827 Gene3D:2.40.480.10 eggNOG:ENOG410YZUA OrthoDB:EOG09360…	sp|Q67YM6|DIR11_ARATH Dirigent protein 11 OS=Arabidopsis thaliana GN=DIR11 PE=2 SV=1	XP_003609779.1 dirigent protein 11 [Medicago truncatula] <AES91976.1 disease resistance-responsive, dirigent domain protein [Medicago truncatula]	G7JNW9_MEDTR/34-178 G7JNW9.1 PF03018.11;Dirigent;	3847.GLYMA07G36860.1	AC159538 Medicago truncatula chromosome 8 clone mth2-48f16, complete sequence	mtr:11409049 pterocarpan synthase 1	12.47	3.27582	2.42046e-18	3.37164e-16	1.24639	4.19386	1.24639	4.19386	10	140	2.28	28.99	2.22	26.06
c43610_g2_i2	.	.	XP_003604660.1 uncharacterized protein LOC11422745 [Medicago truncatula] <AES86857.1 ALC-interacting protein [Medicago truncatula]	.	3847.GLYMA01G29670.1	XM_003604612 Medicago truncatula ALC-interacting protein mRNA	mtr:11422745 uncharacterized protein LOC11422745	12.3819	1.16089	3.61809e-06	7.85164e-05	0.349926	2.19655	0.349926	2.19655	2	29	1.12	14.99	1.09	13.47
c59116_g1_i1	.	.	KEH17359.1 hypothetical protein MTR_0020s0050 [Medicago truncatula]	.	.	AY603369 Medicago truncatula retrotransposon Cassandra, complete sequence	.	12.3819	1.16089	3.61809e-06	7.85164e-05	0.349926	2.19655	0.349926	2.19655	2	29	0.38	4.95	0.37	4.45
c35500_g1_i1	TAIR|locus:2163543 - symbol:AT5G45470 "AT5G45470" species:3702 "Arabidopsis thaliana" [GO:0003674 "molecular_function" evidence=ND] [GO:0008150 "biological_process" evidence=ND] [GO:0016021 "integral component of membrane" evidence=IEA] [GO:0005886 "plasma membrane" evidence=IDA] TAIR:locus:2163543 GO:GO:0016021 Proteomes:UP000006548 GO:GO:0005886 EMBL:CP002688 EMBL:AB018113 EMBL:AK226965 RefSeq:…	.	KEH40110.1 DUF594 family protein [Medicago truncatula]	A0A072VPP8_MEDTR/52-415 A0A072VPP8.1 PF13968.3;DUF4220;	4081.Solyc12g094650.1.1	XM_003627242 Medicago truncatula DUF594 family protein partial mRNA	mtr:11428622 uncharacterized protein LOC11428622	12.3811	2.57013	9.07581e-13	6.2999e-11	0.866698	3.50852	0.866698	3.50852	6	84	1.53	19.51	1.49	17.54
c49482_g1_i2	TAIR|locus:2195733 - symbol:BAN "BANYULS" species:3702 "Arabidopsis thaliana" [GO:0009507 "chloroplast" evidence=ISM] [GO:0009813 "flavonoid biosynthetic process" evidence=IEA] [GO:0050662 "coenzyme binding" evidence=IEA] [GO:0055114 "oxidation-reduction process" evidence=IEA;ISS] [GO:0033729 "anthocyanidin reductase activity" evidence=IDA] [GO:0009964 "negative regulation of flavonoid biosynthet…	sp|Q7PCC4|ANRCH_VITVI Anthocyanidin reductase ((2S)-flavan-3-ol-forming) OS=Vitis vinifera GN=ANR PE=1 SV=1	AES63791.1 dihydroflavonol-4-reductase-like protein [Medicago truncatula]	G7IPP9_MEDTR/8-271 G7IPP9.1 PF01370.18;Epimerase;	3847.GLYMA19G44360.1	XM_003593491 Medicago truncatula dihydroflavonol-4-reductase-like protein mRNA	mtr:11424920 putative anthocyanidin reductase	12.2573	5.20358	2.63671e-35	1.67257e-32	2.6982	6.0975	2.6982	6.0975	40	546	4.88	60.11	4.76	54.02
c2388_g1_i1	TAIR|locus:2132942 - symbol:AT4G28100 "AT4G28100" species:3702 "Arabidopsis thaliana" [GO:0003674 "molecular_function" evidence=ND] [GO:0005886 "plasma membrane" evidence=ISM] [GO:0008150 "biological_process" evidence=ND] [GO:0031225 "anchored component of membrane" evidence=TAS] [GO:0046658 "anchored component of plasma membrane" evidence=IDA] TAIR:locus:2132942 Proteomes:UP000006548 EMBL:CP0026…	sp|Q9SUC9|UGPI7_ARATH Uncharacterized GPI-anchored protein At4g28100 OS=Arabidopsis thaliana GN=At4g28100 PE=1 SV=1	XP_003597088.1 uncharacterized GPI-anchored protein At4g28100 [Medicago truncatula] <XP_003606027.1 uncharacterized GPI-anchored protein At4g28100 [Medicago truncatula] <AES67339.1 hypothetical protein MTR_2g089530 [Medicago truncatula] <AES88224.1 hypothetical protein MTR_4g051000 [Medicago truncatula]	.	3847.GLYMA12G32590.1	XM_003597040 Medicago truncatula hypothetical protein mRNA	mtr:11419081 uncharacterized GPI-anchored protein At4g28100	12.1818	0.36256	0.00141036	0.0139454	0.185546	1.51283	0.185546	1.51283	1	15	0.51	7.13	0.5	6.4
c12355_g1_i1	.	.	XP_003597050.2 histone-lysine N-methyltransferase ATXR3 isoform X1 [Medicago truncatula] <AES67301.2 histone-lysine N-methyltransferase ATXR3 [Medicago truncatula]	.	3847.GLYMA12G32290.1	XM_003597002 Medicago truncatula histone-lysine N-methyltransferase ATXR3 mRNA	mtr:11418042 histone-lysine N-methyltransferase ATXR3 isoform X1	12.1818	0.36256	0.00141036	0.0139454	0.185546	1.51283	0.185546	1.51283	1	15	0.77	10.92	0.75	9.81
c32249_g1_i1	.	.	.	.	.	.	mtr:11443218 auxin-induced protein 15A	12.1818	0.36256	0.00141036	0.0139454	0.185546	1.51283	0.185546	1.51283	1	15	1.37	20.05	1.34	18.02
c51390_g1_i1	.	.	.	.	.	.	.	12.1818	0.36256	0.00141036	0.0139454	0.185546	1.51283	0.185546	1.51283	1	15	0.19	2.64	0.19	2.38
c63915_g1_i1	TAIR|locus:2166523 - symbol:AT5G51920 "AT5G51920" species:3702 "Arabidopsis thaliana" [GO:0016740 "transferase activity" evidence=IEA] InterPro:IPR015421 InterPro:IPR015422 InterPro:IPR000192 Pfam:PF00266 InterPro:IPR015424 TAIR:locus:2166523 Proteomes:UP000006548 EMBL:CP002688 Gene3D:3.40.640.10 Gene3D:3.90.1150.10 SUPFAM:SSF53383 GO:GO:0016740 EMBL:AB025623 EMBL:AB015478 eggNOG:COG0520 eggNOG:K…	.	XP_013457666.1 molybdenum cofactor sulfurase [Medicago truncatula] <KEH31697.1 molybdenum cofactor sulfurase-like protein [Medicago truncatula]	.	3847.GLYMA05G03590.1	XM_013602212 Medicago truncatula molybdenum cofactor sulfurase-like protein partial mRNA	mtr:25493646 molybdenum cofactor sulfurase	12.1818	0.36256	0.00141036	0.0139454	0.185546	1.51283	0.185546	1.51283	1	15	2.87	45.08	2.8	40.52
c64832_g1_i1	.	.	.	.	.	.	.	12.1818	0.36256	0.00141036	0.0139454	0.185546	1.51283	0.185546	1.51283	1	15	0.41	5.69	0.4	5.12
c68615_g1_i1	.	.	.	.	.	XM_013602435 Medicago truncatula ubiquitin-conjugating enzyme mRNA	.	12.1818	0.36256	0.00141036	0.0139454	0.185546	1.51283	0.185546	1.51283	1	15	0.51	7.04	0.5	6.33
c77725_g1_i1	.	.	.	.	.	XM_003602843 Medicago truncatula ethylene-responsive kinase Le-CTR1 mRNA	.	12.1818	0.36256	0.00141036	0.0139454	0.185546	1.51283	0.185546	1.51283	1	15	0.75	10.49	0.73	9.43
c50051_g2_i2	.	.	.	.	.	.	.	12.0361	4.56753	2.07221e-29	7.91123e-27	2.1917	5.46367	2.1917	5.46367	26	349	2.21	26.76	2.16	24.05
c54580_g5_i1	.	.	AES87719.2 hypothetical protein MTR_4g032580 [Medicago truncatula]	.	.	.	mtr:120577764 uncharacterized protein LOC120577764	11.9569	1.11969	6.10365e-06	0.000124896	0.349926	2.15712	0.349926	2.15712	2	28	2.29	30.76	2.23	27.65
c51156_g2_i2	UNIPROTKB|I1J4T8 - symbol:GLYMA_01G016500 "Uncharacterized protein" species:3847 "Glycine max" [GO:0016021 "integral component of membrane" evidence=IBA] [GO:0042626 "ATPase activity, coupled to transmembrane movement of substances" evidence=IBA] [GO:0055085 "transmembrane transport" evidence=IBA] InterPro:IPR003439 InterPro:IPR011527 InterPro:IPR017871 InterPro:IPR036640 Pfam:PF00005 Pfam:PF0066…	sp|Q8LPK2|AB2B_ARATH ABC transporter B family member 2 OS=Arabidopsis thaliana GN=ABCB2 PE=1 SV=3	XP_003612850.1 ABC transporter B family member 2 [Medicago truncatula] <AES95808.1 ABC transporter B family-like protein [Medicago truncatula]	G7KDP1_MEDTR/670-942 G7KDP1.1 PF00664.20;ABC_membrane;	3847.GLYMA01G02060.1	XM_003612802 Medicago truncatula ABC transporter B family-like protein mRNA	mtr:11420554 ABC transporter B family member 2	11.9492	5.13389	3.23134e-34	1.85048e-31	2.66736	6.02543	2.66736	6.02543	39	519	2.54	30.45	2.48	27.37
c51581_g2_i3	TAIR|locus:2204420 - symbol:AT1G75880 "AT1G75880" species:3702 "Arabidopsis thaliana" [GO:0005576 "extracellular region" evidence=ISM;IEA;IMP] [GO:0016042 "lipid catabolic process" evidence=IEA] [GO:0016298 "lipase activity" evidence=IEA;ISS] [GO:0052689 "carboxylic ester hydrolase activity" evidence=ISS] [GO:0019953 "sexual reproduction" evidence=ISS] [GO:0016746 "transferase activity, transferr…	sp|Q94CH8|EXL1_ARATH GDSL esterase/lipase EXL1 OS=Arabidopsis thaliana GN=EXL1 PE=2 SV=1	AES59779.1 GDSL-like lipase/acylhydrolase [Medicago truncatula]	G7I7S7_MEDTR/51-362 G7I7S7.1 PF00657.19;Lipase_GDSL;	3847.GLYMA14G40210.1	XM_003589480 Medicago truncatula GDSL-like lipase/acylhydrolase partial mRNA	mtr:11414596 GDSL esterase/lipase EXL1 isoform X1	11.8763	1.61142	7.82344e-08	2.45504e-06	0.497477	2.60093	0.497477	2.60093	3	41	0.44	5.48	0.43	4.92
c51588_g2_i3	UNIPROTKB|Q9FVC2 - symbol:Q9FVC2 "Apyrase GS52" species:3848 "Glycine soja" [GO:0005886 "plasma membrane" evidence=IDA] [GO:0009877 "nodulation" evidence=IMP] [GO:0017110 "nucleoside-diphosphatase activity" evidence=IDA] [GO:0043273 "CTPase activity" evidence=IDA] InterPro:IPR000407 Pfam:PF01150 PROSITE:PS01238 GO:GO:0005886 PANTHER:PTHR11782 GO:GO:0017110 GO:GO:0043273 GO:GO:0009877 BRENDA:3.6.1…	sp|P52914|NTPA_PEA Nucleoside-triphosphatase OS=Pisum sativum PE=2 SV=1	XP_003624590.2 nucleoside-triphosphatase [Medicago truncatula] <AAO23006.1 apyrase-like protein [Medicago truncatula] <AES80808.2 Nod factor-binding lectin-nucleotide phosphohydrolase [Medicago truncatula]	Q84UD9_MEDTR/36-450 Q84UD9.1 PF01150.14;GDA1_CD39;	3847.GLYMA16G04750.1	XM_003624542 Medicago truncatula Nod factor-binding lectin-nucleotide phosphohydrolase mRNA	lja:Lj1g3v3948060.1 Lj1g3v3948060.1; -	11.7306	4.2321	7.62713e-26	2.09655e-23	1.95687	5.12864	1.95687	5.12864	21	275	2.15	25.32	2.09	22.75
c17969_g1_i1	.	.	.	.	.	AC157349 Medicago truncatula chromosome 8 clone mth2-139l1, complete sequence	.	11.5319	1.07727	1.03095e-05	0.000197804	0.349926	2.11658	0.349926	2.11658	2	27	0.55	6.71	0.53	6.03
c49610_g2_i1	TAIR|locus:2016189 - symbol:AT1G70280 "AT1G70280" species:3702 "Arabidopsis thaliana" [GO:0003674 "molecular_function" evidence=ND] [GO:0005576 "extracellular region" evidence=ISM] [GO:0005634 "nucleus" evidence=ISM] [GO:0008150 "biological_process" evidence=ND] InterPro:IPR001258 Pfam:PF01436 TAIR:locus:2016189 GO:GO:0016021 EMBL:CP002684 Proteomes:UP000006548 Gene3D:2.120.10.30 InterPro:IPR0110…	.	XP_013450839.1 uncharacterized protein LOC25495203 [Medicago truncatula] <KEH24879.1 NHL repeat protein [Medicago truncatula]	.	3847.GLYMA19G01410.1	XM_013595385 Medicago truncatula NHL repeat protein mRNA	mtr:25495203 uncharacterized protein LOC25495203	11.5319	1.07727	1.03095e-05	0.000197804	0.349926	2.11658	0.349926	2.11658	2	27	0.57	6.99	0.55	6.28
c54521_g2_i1	.	.	.	.	.	.	.	11.5319	1.07727	1.03095e-05	0.000197804	0.349926	2.11658	0.349926	2.11658	2	27	0.45	5.56	0.44	5
c57818_g1_i1	.	.	KTD27398.1 hypothetical protein Lmic_2333 [Tatlockia micdadei]	.	411467.BACCAP_04470	CP007597 Stenotrophomonas rhizophila strain DSM14405 genome	csin:114279666 uncharacterized protein LOC114279666	11.5191	6.18231	1.7091e-41	1.71877e-38	3.64717	7.06579	3.64717	7.06579	84	1076	42.55	503.37	41.47	452.42
c67301_g1_i1	TAIR|locus:2027579 - symbol:SVB "SMALLER WITH VARIABLE BRANCHES" species:3702 "Arabidopsis thaliana" [GO:0005737 "cytoplasm" evidence=ISM] [GO:0010090 "trichome morphogenesis" evidence=IMP] TAIR:locus:2027579 EMBL:CP002684 Proteomes:UP000006548 GO:GO:0010090 EMBL:AC009323 Gene3D:2.30.240.10 InterPro:IPR036758 InterPro:IPR007493 PANTHER:PTHR31676 Pfam:PF04398 SUPFAM:SSF141562 eggNOG:ENOG4111URZ Or…	.	XP_013469077.1 uncharacterized protein LOC25484703 [Medicago truncatula] <ACJ85881.1 unknown [Medicago truncatula] <AFK38754.1 unknown [Medicago truncatula] <AFK48446.1 unknown [Medicago truncatula] <KEH43115.1 plant/F25P12-18 protein [Medicago truncatula]	B7FM98_MEDTR/25-138 B7FM98.1 PF04398.9;DUF538;	3847.GLYMA10G28680.1	XM_013613623 Medicago truncatula plant/F25P12-18 protein mRNA	mtr:25484703 uncharacterized protein LOC25484703	11.405	6.76246	7.87709e-45	1.08263e-41	4.20402	7.64359	4.20402	7.64359	127	1610	23.92	274.65	23.31	246.85
c221_g1_i2	TAIR|locus:2137574 - symbol:AT4G37850 "AT4G37850" species:3702 "Arabidopsis thaliana" [GO:0003677 "DNA binding" evidence=IEA;ISS] [GO:0005634 "nucleus" evidence=ISM;IEA] [GO:0006351 "transcription, DNA-templated" evidence=IEA] [GO:0046983 "protein dimerization activity" evidence=IEA] [GO:0003700 "DNA binding transcription factor activity" evidence=ISS] [GO:0006355 "regulation of transcription, DN…	sp|Q9T072|BH025_ARATH Transcription factor bHLH25 OS=Arabidopsis thaliana GN=BHLH25 PE=2 SV=2	XP_003597972.1 transcription factor bHLH18 [Medicago truncatula] <AES68223.1 helix loop helix DNA-binding domain protein [Medicago truncatula]	.	3847.GLYMA13G44594.1	XM_003597924 Medicago truncatula helix loop helix DNA-binding domain protein mRNA	mtr:11430704 transcription factor bHLH18	11.3767	0.289492	0.00250381	0.0223554	0.185546	1.44896	0.185546	1.44896	1	14	0.33	4.27	0.33	3.84
c18201_g1_i1	DICTYBASE|DDB_G0287005 - symbol:DDB_G0287005 "proteasome component region PCI (PINT) domain-containing protein" species:44689 "Dictyostelium discoideum" [GO:0005852 "eukaryotic translation initiation factor 3 complex" evidence=IEA;IBA] [GO:0003743 "translation initiation factor activity" evidence=IEA] [GO:0005737 "cytoplasm" evidence=IEA] [GO:0008150 "biological_process" evidence=ND] [GO:0005575 …	sp|Q54KZ8|EIF3M_DICDI Eukaryotic translation initiation factor 3 subunit M OS=Dictyostelium discoideum GN=eif3m PE=1 SV=1	XP_637434.1 proteasome component region PCI domain-containing protein [Dictyostelium discoideum AX4] <Q54KZ8.1 RecName: Full=Eukaryotic translation initiation factor 3 subunit M; Short=eIF3m <EAL63929.1 proteasome component region PCI domain-containing protein [Dictyostelium discoideum AX4]	F4PMA0_DICFS/276-377 F4PMA0.1 PF01399.24;PCI;	44689.DDB0238518	.	ddi:DDB_G0287005 proteasome component region PCI domain-containing protein	11.3767	0.289492	0.00250381	0.0223554	0.185546	1.44896	0.185546	1.44896	1	14	0.25	3.18	0.24	2.86
c23546_g2_i1	UNIPROTKB|I1M125 - symbol:GLYMA_13G206700 "Uncharacterized protein" species:3847 "Glycine max" [GO:0034219 "carbohydrate transmembrane transport" evidence=IBA] InterPro:IPR004696 Pfam:PF03151 GO:GO:0016021 GO:GO:0022857 Proteomes:UP000008827 InterPro:IPR004853 eggNOG:KOG1441 eggNOG:ENOG410XP1S KO:K15283 OrthoDB:EOG09360HKA TIGRFAMs:TIGR00817 OMA:WTISTIQ EMBL:CM000846 RefSeq:XP_006594434.1 STRING:…	sp|Q9M5A9|GPT1_ARATH Glucose-6-phosphate/phosphate translocator 1, chloroplastic OS=Arabidopsis thaliana GN=GPT1 PE=2 SV=1	XP_013462770.1 glucose-6-phosphate/phosphate translocator 2, chloroplastic [Medicago truncatula] <KEH36805.1 glucose-6-phosphate/phosphate translocator-like protein [Medicago truncatula]	K7MJG5_SOYBN/99-388 K7MJG5.1 PF03151.13;TPT;	3847.GLYMA15G11270.1	XM_013607316 Medicago truncatula glucose-6-phosphate/phosphate translocator-like protein mRNA	mtr:25486118 glucose-6-phosphate/phosphate translocator 2, chloroplastic	11.3767	0.289492	0.00250381	0.0223554	0.185546	1.44896	0.185546	1.44896	1	14	0.5	6.45	0.49	5.8
c23815_g1_i1	TAIR|locus:2198903 - symbol:AT1G80630 species:3702 "Arabidopsis thaliana" [GO:0005634 "nucleus" evidence=ISM] TAIR:locus:2198903 EMBL:CP002684 Proteomes:UP000006548 Gene3D:3.80.10.10 InterPro:IPR032675 InterPro:IPR006553 SMART:SM00367 eggNOG:KOG1947 eggNOG:ENOG410XQ54 EMBL:AC018849 EMBL:AY086192 EMBL:BT043494 EMBL:AK229669 PIR:E96838 RefSeq:NP_565242.1 UniGene:At.33886 STRING:3702.AT1G80630.1 Ens…	sp|Q8BH70|FBXL4_MOUSE F-box/LRR-repeat protein 4 OS=Mus musculus GN=Fbxl4 PE=1 SV=1	AES86488.2 F-box/LRR protein [Medicago truncatula]	.	3847.GLYMA08G23130.1	XM_003604243 Medicago truncatula F-box/LRR protein partial mRNA	mtr:11424771 F-box/LRR-repeat protein 2	11.3767	0.289492	0.00250381	0.0223554	0.185546	1.44896	0.185546	1.44896	1	14	0.67	8.72	0.65	7.84
c23919_g1_i1	UNIPROTKB|Q2PMR3 - symbol:rpl33 "50S ribosomal protein L33, chloroplastic" species:3847 "Glycine max" [GO:0003735 "structural constituent of ribosome" evidence=IBA] HAMAP:MF_00294 InterPro:IPR001705 InterPro:IPR011332 InterPro:IPR018264 Pfam:PF00471 PROSITE:PS00582 GO:GO:0009507 GO:GO:0006412 Proteomes:UP000008827 GO:GO:0005840 GO:GO:0003735 EMBL:DQ317523 SUPFAM:SSF57829 KO:K02913 TIGRFAMs:TIGR01…	sp|B5LMP5|RK33_CICAR 50S ribosomal protein L33, chloroplastic OS=Cicer arietinum GN=rpl33 PE=3 SV=1	AJE71645.1 ribosomal protein L33 (plastid) [Melilotus officinalis] <AJE71716.1 ribosomal protein L33 (plastid) [Melilotus albus]	G7L7R4_MEDTR/41-97 G7L7R4.1 PF00471.17;Ribosomal_L33;	3702.ATCG00640.1	KX831887 Medicago falcata strain 1210 chloroplast, complete genome	cam:6797496 rpl33, CiarC_p040; ribosomal protein L33	11.3767	0.289492	0.00250381	0.0223554	0.185546	1.44896	0.185546	1.44896	1	14	1.18	15.9	1.15	14.29
c23935_g2_i1	.	.	.	.	.	.	.	11.3767	0.289492	0.00250381	0.0223554	0.185546	1.44896	0.185546	1.44896	1	14	0.42	5.38	0.41	4.84
c27176_g1_i1	.	.	.	.	.	.	.	11.3767	0.289492	0.00250381	0.0223554	0.185546	1.44896	0.185546	1.44896	1	14	0.79	10.37	0.77	9.32
c36913_g1_i1	UNIPROTKB|I1MV17 - symbol:GLYMA_17G142300 "Uncharacterized protein" species:3847 "Glycine max" [GO:0003700 "DNA binding transcription factor activity" evidence=IBA] [GO:0005634 "nucleus" evidence=IBA] [GO:0043565 "sequence-specific DNA binding" evidence=IBA] [GO:0044212 "transcription regulatory region DNA binding" evidence=IBA] InterPro:IPR013087 PROSITE:PS00028 PROSITE:PS50157 SMART:SM00355 GO:…	.	XP_003608704.1 zinc finger protein ZAT9 [Medicago truncatula] <AES90901.1 C2H2-type zinc-finger protein, putative [Medicago truncatula]	G7JIV8_MEDTR/207-233 G7JIV8.1 PF13912.3;zf-C2H2_6;	3847.GLYMA17G15140.1	XM_003608656 Medicago truncatula C2H2-type zinc-finger protein, putative mRNA	mtr:11412002 zinc finger protein ZAT9	11.3767	0.289492	0.00250381	0.0223554	0.185546	1.44896	0.185546	1.44896	1	14	0.58	7.49	0.56	6.73
c37830_g1_i1	.	.	.	.	.	CR936368 M.truncatula DNA sequence from clone MTH2-4O11 on chromosome 3, complete sequence	.	11.3767	0.289492	0.00250381	0.0223554	0.185546	1.44896	0.185546	1.44896	1	14	0.43	5.54	0.42	4.98
c39511_g1_i1	UNIPROTKB|K7KST5 - symbol:GLYMA_06G030200 "Uncharacterized protein" species:3847 "Glycine max" [GO:0004497 "monooxygenase activity" evidence=IBA] [GO:0007275 "multicellular organism development" evidence=IBA] [GO:0010268 "brassinosteroid homeostasis" evidence=IBA] [GO:0016125 "sterol metabolic process" evidence=IBA] [GO:0016132 "brassinosteroid biosynthetic process" evidence=IBA] InterPro:IPR0011…	sp|Q9LJK2|ABAH4_ARATH Abscisic acid 8'-hydroxylase 4 OS=Arabidopsis thaliana GN=CYP707A4 PE=2 SV=2	PNY15237.1 abscisic acid 8 -hydroxylase 4-like protein [Trifolium pratense]	A0A072V2B3_MEDTR/42-480 A0A072V2B3.1 PF00067.19;p450;	3847.GLYMA06G03320.2	XM_013606690 Medicago truncatula cytochrome P450 family protein partial mRNA	psat:127080304 abscisic acid 8'-hydroxylase 4	11.3767	0.289492	0.00250381	0.0223554	0.185546	1.44896	0.185546	1.44896	1	14	0.43	5.52	0.42	4.96
c42216_g1_i1	.	.	KEH41748.1 hypothetical protein MTR_1g054495 [Medicago truncatula]	.	.	.	mtr:120580280 uncharacterized protein LOC120580280	11.3767	0.289492	0.00250381	0.0223554	0.185546	1.44896	0.185546	1.44896	1	14	0.57	7.42	0.56	6.67
c48472_g2_i2	.	.	.	.	.	.	.	11.3767	0.289492	0.00250381	0.0223554	0.185546	1.44896	0.185546	1.44896	1	14	0.17	2.21	0.17	1.98
c50603_g1_i1	.	.	.	.	.	.	.	11.3767	0.289492	0.00250381	0.0223554	0.185546	1.44896	0.185546	1.44896	1	14	0.33	4.16	0.32	3.74
c51581_g1_i1	TAIR|locus:2204420 - symbol:AT1G75880 "AT1G75880" species:3702 "Arabidopsis thaliana" [GO:0005576 "extracellular region" evidence=ISM;IEA;IMP] [GO:0016042 "lipid catabolic process" evidence=IEA] [GO:0016298 "lipase activity" evidence=IEA;ISS] [GO:0052689 "carboxylic ester hydrolase activity" evidence=ISS] [GO:0019953 "sexual reproduction" evidence=ISS] [GO:0016746 "transferase activity, transferr…	sp|Q94CH8|EXL1_ARATH GDSL esterase/lipase EXL1 OS=Arabidopsis thaliana GN=EXL1 PE=2 SV=1	AES59779.1 GDSL-like lipase/acylhydrolase [Medicago truncatula]	G7I7S7_MEDTR/51-362 G7I7S7.1 PF00657.19;Lipase_GDSL;	3847.GLYMA14G40210.1	XM_004499235 PREDICTED: Cicer arietinum GDSL esterase/lipase EXL1-like (LOC101500754), mRNA	mtr:11414596 GDSL esterase/lipase EXL1 isoform X1	11.3767	0.289492	0.00250381	0.0223554	0.185546	1.44896	0.185546	1.44896	1	14	0.67	8.77	0.65	7.88
c52396_g2_i1	.	.	.	.	.	AC141107 Medicago truncatula clone mth2-34a12, complete sequence	.	11.3767	0.289492	0.00250381	0.0223554	0.185546	1.44896	0.185546	1.44896	1	14	0.57	7.45	0.56	6.7
c53532_g16_i1	.	.	.	.	.	CR962137 Medicago truncatula chromosome 5 clone mte1-10p15, COMPLETE SEQUENCE	.	11.3767	0.289492	0.00250381	0.0223554	0.185546	1.44896	0.185546	1.44896	1	14	0.55	7.09	0.53	6.37
c54022_g8_i1	.	.	.	A0A072UD08_MEDTR/440-489 A0A072UD08.1 PF13041.3;PPR_2;	.	AC138580 Medicago truncatula chromosome 6 clone mth2-14e15, complete sequence	lja:Lj2g3v0523230.1 Lj2g3v0523230.1; -	11.3767	0.289492	0.00250381	0.0223554	0.185546	1.44896	0.185546	1.44896	1	14	0.5	6.48	0.49	5.82
c54411_g6_i1	.	.	.	.	.	.	.	11.3767	0.289492	0.00250381	0.0223554	0.185546	1.44896	0.185546	1.44896	1	14	0.38	4.82	0.37	4.33
c54506_g5_i1	TAIR|locus:2132070 - symbol:AT4G22370 "AT4G22370" species:3702 "Arabidopsis thaliana" [GO:0003674 "molecular_function" evidence=ND] [GO:0008150 "biological_process" evidence=ND] TAIR:locus:2132070 GO:GO:0016021 EMBL:AY924820 PaxDb:Q5BPK8 EnsemblPlants:AT4G22370.1 Gramene:AT4G22370.1 Araport:AT4G22370 eggNOG:ENOG410J0Y0 eggNOG:ENOG410Z57I HOGENOM:HOG000137612 OMA:LECDKSH OrthoDB:EOG09360SCZ Expres…	.	KEH36948.1 transmembrane protein, putative [Medicago truncatula]	F4JYE8_ARATH/79-182 F4JYE8.1 PF12680.4;SnoaL_2;	3847.GLYMA15G12161.1	XM_013607459 Medicago truncatula transmembrane protein, putative mRNA	mtr:11410027 uncharacterized protein LOC11410027	11.3767	0.289492	0.00250381	0.0223554	0.185546	1.44896	0.185546	1.44896	1	14	0.38	4.88	0.37	4.38
c55383_g1_i1	UNIPROTKB|F6H2U0 - symbol:VIT_04s0008g02170 "Putative uncharacterized protein" species:29760 "Vitis vinifera" [GO:0003723 "RNA binding" evidence=IBA] [GO:0004525 "ribonuclease III activity" evidence=IBA] [GO:0005634 "nucleus" evidence=IBA] [GO:0005737 "cytoplasm" evidence=IBA] [GO:0016442 "RISC complex" evidence=IBA] [GO:0030422 "production of siRNA involved in RNA interference" evidence=IBA] Int…	.	PNY16682.1 retrovirus-related Pol polyprotein from transposon TNT 1-94 [Trifolium pratense]	.	.	.	cam:101515217 uncharacterized LOC101515217	11.3767	0.289492	0.00250381	0.0223554	0.185546	1.44896	0.185546	1.44896	1	14	0.4	5.11	0.39	4.59
c62112_g1_i1	.	.	.	.	.	.	.	11.3767	0.289492	0.00250381	0.0223554	0.185546	1.44896	0.185546	1.44896	1	14	0.34	4.41	0.34	3.96
c63291_g1_i1	.	.	.	.	.	AC146866 Medicago truncatula clone mth2-19a14, complete sequence	.	11.3767	0.289492	0.00250381	0.0223554	0.185546	1.44896	0.185546	1.44896	1	14	0.48	6.22	0.47	5.59
c64553_g1_i1	.	.	.	.	.	.	.	11.3767	0.289492	0.00250381	0.0223554	0.185546	1.44896	0.185546	1.44896	1	14	0.53	6.92	0.52	6.22
c66665_g1_i1	.	.	.	.	.	CU012043 M.truncatula DNA sequence from clone MTH2-63O12 on chromosome 3, complete sequence	.	11.3767	0.289492	0.00250381	0.0223554	0.185546	1.44896	0.185546	1.44896	1	14	1.42	19.46	1.39	17.49
c67443_g1_i1	.	.	XP_003621481.1 receptor-like protein EIX2 [Medicago truncatula] <AES77699.1 LRR receptor-like kinase family protein [Medicago truncatula]	.	3847.GLYMA16G31210.2	.	mtr:11414862 receptor-like protein EIX2	11.3767	0.289492	0.00250381	0.0223554	0.185546	1.44896	0.185546	1.44896	1	14	0.4	5.12	0.39	4.6
c67572_g1_i1	.	.	XP_013455187.1 uncharacterized protein LOC25491721 [Medicago truncatula] <AFK35843.1 unknown [Medicago truncatula] <KEH29220.1 hypothetical protein MTR_4g029130 [Medicago truncatula]	M0T2C1_MUSAM/14-152 M0T2C1.1 PF05097.9;DUF688;	3847.GLYMA09G41400.2	XM_013599733 Medicago truncatula hypothetical protein mRNA	mtr:25491721 uncharacterized protein LOC25491721	11.3767	0.289492	0.00250381	0.0223554	0.185546	1.44896	0.185546	1.44896	1	14	0.49	6.38	0.48	5.73
c50098_g1_i1	.	sp|P62930|ALB1E_PEA Albumin-1 E OS=Pisum sativum PE=3 SV=1	XP_013452188.1 albumin-1 [Medicago truncatula] <KEH26216.1 albumin I [Medicago truncatula]	A0A072U9W9_MEDTR/74-120 A0A072U9W9.1 PF16720.2;Albumin_I_a;	3847.GLYMA08G24790.1	.	mtr:25496412 albumin-1	11.3179	9.59444	1.75586e-53	5.56905e-50	6.98236	10.4726	6.98236	10.4726	914	11490	242.1	2769.42	235.94	2489.1
c53980_g2_i1	.	.	KEH23054.1 hypothetical protein MTR_7g065795 [Medicago truncatula]	.	.	AC160242 Medicago truncatula chromosome 6 clone mth2-65g16, complete sequence	.	11.2988	1.55099	2.068e-07	5.99213e-06	0.497477	2.54092	0.497477	2.54092	3	39	0.62	7.36	0.61	6.62
c54887_g6_i1	UNIPROTKB|K7K3R4 - symbol:GLYMA_01G140100 "Ribosomal protein L19" species:3847 "Glycine max" [GO:0003735 "structural constituent of ribosome" evidence=IBA] [GO:0006412 "translation" evidence=IBA] [GO:0022625 "cytosolic large ribosomal subunit" evidence=IBA] InterPro:IPR000196 InterPro:IPR015972 InterPro:IPR015973 InterPro:IPR015974 InterPro:IPR033935 InterPro:IPR035970 Pfam:PF01280 SMART:SM01416 …	sp|P0C2F6|RNHX1_ARATH Putative ribonuclease H protein At1g65750 OS=Arabidopsis thaliana GN=At1g65750 PE=3 SV=1	XP_024628921.1 uncharacterized protein LOC112417453 [Medicago truncatula]	.	3847.GLYMA01G33724.1	.	mtr:120579489 uncharacterized protein LOC120579489	11.2988	1.55099	2.068e-07	5.99213e-06	0.497477	2.54092	0.497477	2.54092	3	39	0.98	11.68	0.96	10.5
c53806_g4_i1	.	.	.	.	.	AC131248 Medicago truncatula clone mth2-28n22, complete sequence	.	11.2817	2.20977	4.20033e-10	1.98155e-08	0.753808	3.15528	0.753808	3.15528	5	64	4.94	60.26	4.82	54.16
c53502_g2_i1	TAIR|locus:2094024 - symbol:ATG13B "autophagy 13B" species:3702 "Arabidopsis thaliana" [GO:0005634 "nucleus" evidence=ISM] InterPro:IPR018731 Pfam:PF10033 TAIR:locus:2094024 Proteomes:UP000006548 EMBL:CP002686 GO:GO:0006914 GO:GO:0015031 GO:GO:0031410 GO:GO:0005776 EMBL:AB026654 EMBL:AK228910 RefSeq:NP_188507.1 UniGene:At.38496 ProteinModelPortal:F4J8V5 STRING:3702.AT3G18770.1 iPTMnet:F4J8V5 PaxD…	sp|F4J8V5|AT13B_ARATH Autophagy-related protein 13b OS=Arabidopsis thaliana GN=ATG13B PE=2 SV=1	KEH35587.1 autophagy-related protein [Medicago truncatula]	G7JAX9_MEDTR/19-251 G7JAX9.1 PF10033.6;ATG13;	3847.GLYMA05G32250.1	XM_003602502 Medicago truncatula autophagy-related protein mRNA	mtr:11424978 autophagy-related protein 13b	11.2606	4.42479	3.80099e-27	1.2149e-24	2.14769	5.31484	2.14769	5.31484	25	314	2.38	26.92	2.32	24.19
c50705_g1_i3	UNIPROTKB|C6JRR1 - symbol:Sb0012s014620 "Putative uncharacterized protein Sb0012s014620" species:4558 "Sorghum bicolor" [GO:0000719 "photoreactive repair" evidence=IBA] [GO:0003904 "deoxyribodipyrimidine photo-lyase activity" evidence=IBA] InterPro:IPR000477 InterPro:IPR006050 Pfam:PF00875 Pfam:PF00078 InterPro:IPR014729 Gene3D:2.40.70.10 InterPro:IPR021109 SUPFAM:SSF50630 Gene3D:3.40.50.620 eggN…	sp|P20825|POL2_DROME Retrovirus-related Pol polyprotein from transposon 297 OS=Drosophila melanogaster GN=pol PE=3 SV=1	PNX97560.1 retrotransposon-related protein, partial [Trifolium pratense]	.	39947.LOC_Os06g09060.1	.	psat:127093970 uncharacterized protein LOC127093970	11.2422	4.36497	1.32772e-26	4.05515e-24	2.1023	5.25541	2.1023	5.25541	24	301	2.63	29.78	2.57	26.76
c54521_g1_i3	.	.	GAU32888.1 hypothetical protein TSUD_393090 [Trifolium subterraneum]	A0A072UB88_MEDTR/380-546 A0A072UB88.1 PF02902.16;Peptidase_C48;	.	.	mtr:11415504 uncharacterized protein LOC11415504	11.1451	3.6934	1.69595e-20	2.93813e-18	1.61292	4.59152	1.61292	4.59152	15	187	1.57	17.61	1.53	15.83
c50883_g4_i1	UNIPROTKB|P12331 - symbol:CAB2R "Chlorophyll a-b binding protein 2, chloroplastic" species:39947 "Oryza sativa Japonica Group" [GO:0009416 "response to light stimulus" evidence=IBA] [GO:0009535 "chloroplast thylakoid membrane" evidence=ISS;IBA] [GO:0009768 "photosynthesis, light harvesting in photosystem I" evidence=IBA] [GO:0009941 "chloroplast envelope" evidence=IBA] [GO:0010287 "plastoglobule"…	sp|P12331|CB22_ORYSJ Chlorophyll a-b binding protein 2, chloroplastic OS=Oryza sativa subsp. japonica GN=CAB2R PE=2 SV=2	XP_013450965.1 chlorophyll a-b binding protein of LHCII type 1 [Medicago truncatula] <KEH25005.1 light-harvesting complex I chlorophyll A/B-binding protein [Medicago truncatula]	A0A022QIH8_ERYGU/64-231 A0A022QIH8.1 PF00504.18;Chloroa_b-bind;	39946.BGIOSGA003922-PA	XM_013595511 Medicago truncatula light-harvesting complex I chlorophyll A/B-binding protein mRNA	rcn:112184868 light-harvesting complex I LH38 proteins	11.1068	1.03353	1.7433e-05	0.000316931	0.349926	2.07487	0.349926	2.07487	2	26	0.75	8.95	0.73	8.05
c53980_g10_i1	.	.	.	.	.	.	.	11.1056	2.82122	4.36531e-14	3.60703e-12	1.069	3.73963	1.069	3.73963	8	100	1.87	21.17	1.82	19.03
c4921_g1_i1	UNIPROTKB|I1LI46 - symbol:GLYMA_11G080300 "Peroxidase" species:3847 "Glycine max" [GO:0004601 "peroxidase activity" evidence=IBA] [GO:0009505 "plant-type cell wall" evidence=IBA] [GO:0009664 "plant-type cell wall organization" evidence=IBA] InterPro:IPR000823 InterPro:IPR002016 InterPro:IPR010255 InterPro:IPR033905 Pfam:PF00141 PRINTS:PR00458 PRINTS:PR00461 PROSITE:PS50873 GO:GO:0009506 GO:GO:000…	sp|Q43872|PER64_ARATH Peroxidase 64 OS=Arabidopsis thaliana GN=PER64 PE=1 SV=1	XP_003612241.1 peroxidase 64 [Medicago truncatula] <AES95199.1 peroxidase family protein [Medicago truncatula]	G7JXM8_MEDTR/39-284 G7JXM8.1 PF00141.20;peroxidase;	3847.GLYMA11G08520.1	BT143332 Medicago truncatula clone JCVI-FLMt-6B24 unknown mRNA	mtr:11428474 peroxidase 64	11.0739	4.0162	3.17998e-23	7.05785e-21	1.85108	4.90887	1.85108	4.90887	19	235	2.42	26.99	2.36	24.26
c52278_g6_i1	TAIR|locus:2018561 - symbol:AT1G65810 species:3702 "Arabidopsis thaliana" [GO:0005737 "cytoplasm" evidence=ISM] [GO:0008150 "biological_process" evidence=ND] InterPro:IPR027417 TAIR:locus:2018561 SUPFAM:SSF52540 EMBL:CP002684 Proteomes:UP000006548 GO:GO:0016787 eggNOG:COG1112 eggNOG:KOG1801 OrthoDB:EOG0936015H RefSeq:NP_176757.1 UniGene:At.52388 ProteinModelPortal:F4IBK8 SMR:F4IBK8 STRING:3702.AT…	sp|B6SFA4|MAA3_ARATH Probable helicase MAGATAMA 3 OS=Arabidopsis thaliana GN=MAA3 PE=2 SV=1	AES70857.2 P-loop nucleoside triphosphate hydrolase superfamily protein [Medicago truncatula]	G7J7W3_MEDTR/255-604 G7J7W3.2 PF13086.3;AAA_11;	3847.GLYMA11G32931.1	XM_003600558 Medicago truncatula P-loop nucleoside triphosphate hydrolase superfamily protein partial mRNA	mtr:11426559 helicase SEN1	11.01	1.51978	3.36881e-07	9.33487e-06	0.497477	2.50996	0.497477	2.50996	3	38	0.44	5.03	0.43	4.52
c68461_g1_i1	.	.	.	.	.	.	.	11.01	1.51978	3.36881e-07	9.33487e-06	0.497477	2.50996	0.497477	2.50996	3	38	2.17	25.73	2.11	23.12
c53185_g1_i3	.	.	AET00753.1 transmembrane protein, putative [Medicago truncatula]	.	3847.GLYMA14G01800.1	AC122165 Medicago truncatula clone mth2-32m22, complete sequence	psat:127121053 uncharacterized protein LOC127121053	10.9299	2.17033	9.66514e-10	4.27589e-08	0.753808	3.11469	0.753808	3.11469	5	62	1.34	15.12	1.31	13.59
c77276_g1_i1	UNIPROTKB|A5BAI4 - symbol:VIT_10s0003g02890 "Putative uncharacterized protein" species:29760 "Vitis vinifera" [GO:0009416 "response to light stimulus" evidence=IBA] [GO:0009535 "chloroplast thylakoid membrane" evidence=IBA] [GO:0009768 "photosynthesis, light harvesting in photosystem I" evidence=IBA] [GO:0009941 "chloroplast envelope" evidence=IBA] [GO:0010287 "plastoglobule" evidence=IBA] [GO:00…	sp|P08221|CB21_CUCSA Chlorophyll a-b binding protein of LHCII type I, chloroplastic (Fragment) OS=Cucumis sativus PE=2 SV=1	PPD81837.1 hypothetical protein GOBAR_DD21229 [Gossypium barbadense]	.	4577.GRMZM2G104549_P01	XM_003618432 Medicago truncatula light-harvesting complex I chlorophyll A/B-binding protein mRNA	zma:100193833 chlorophyll a-b binding protein, chloroplastic	10.8004	5.54239	1.08044e-35	7.18526e-33	3.14129	6.42042	3.14129	6.42042	57	685	40.38	453.96	39.35	408.01
c42796_g1_i1	.	.	.	.	.	.	.	10.6818	0.988408	2.95077e-05	0.000504002	0.349926	2.03192	0.349926	2.03192	2	25	0.42	4.76	0.41	4.28
c8735_g1_i1	TAIR|locus:2180464 - symbol:SAUR70 "AT5G20810" species:3702 "Arabidopsis thaliana" [GO:0005516 "calmodulin binding" evidence=ISS] [GO:0005634 "nucleus" evidence=ISM] [GO:0009733 "response to auxin" evidence=IEA;ISS] [GO:0005777 "peroxisome" evidence=IDA] [GO:0005515 "protein binding" evidence=IPI] InterPro:IPR003676 Pfam:PF02519 TAIR:locus:2180464 Proteomes:UP000006548 EMBL:CP002688 GO:GO:0009733…	sp|P33081|AX15A_SOYBN Auxin-induced protein 15A OS=Glycine max PE=2 SV=1	XP_003609957.1 auxin-responsive protein SAUR71 [Medicago truncatula] <AES92154.1 SAUR-like auxin-responsive family protein [Medicago truncatula]	G7JS56_MEDTR/11-132 G7JS56.1 PF02519.11;Auxin_inducible;	3847.GLYMA17G05120.1	XM_003609909 Medicago truncatula SAUR-like auxin-responsive family protein mRNA	mtr:11423872 auxin-responsive protein SAUR71	10.5716	0.212455	0.00444385	0.0348808	0.185546	1.38213	0.185546	1.38213	1	13	0.49	5.86	0.48	5.27
c35883_g1_i1	UNIPROTKB|I1KAK2 - symbol:GLYMA_06G123300 "Uncharacterized protein" species:3847 "Glycine max" [GO:0005886 "plasma membrane" evidence=IBA] [GO:0006810 "transport" evidence=IBA] [GO:0022857 "transmembrane transporter activity" evidence=IBA] InterPro:IPR000620 InterPro:IPR030184 Pfam:PF00892 GO:GO:0016021 GO:GO:0005886 GO:GO:0022857 PANTHER:PTHR31218 Proteomes:UP000008827 GO:GO:0006810 EMBL:CM00083…	sp|F4I5D5|WTR11_ARATH WAT1-related protein At1g70260 OS=Arabidopsis thaliana GN=At1g70260 PE=2 SV=1	XP_004502587.1 PREDICTED: WAT1-related protein At1g70260 [Cicer arietinum]	.	3847.GLYMA06G12850.1	XM_004502530 PREDICTED: Cicer arietinum WAT1-related protein At1g70260 (LOC101491579), mRNA	cam:101491579 WAT1-related protein At1g70260	10.5716	0.212455	0.00444385	0.0348808	0.185546	1.38213	0.185546	1.38213	1	13	1.81	23.53	1.77	21.15
c37931_g1_i2	TAIR|locus:2157052 - symbol:AT5G49680 "AT5G49680" species:3702 "Arabidopsis thaliana" [GO:0005576 "extracellular region" evidence=ISM;IEA] [GO:0005794 "Golgi apparatus" evidence=IEA] [GO:0009860 "pollen tube growth" evidence=IMP] [GO:0035619 "root hair tip" evidence=IDA] [GO:0048768 "root hair cell tip growth" evidence=IMP] [GO:0090404 "pollen tube tip" evidence=IDA] TAIR:locus:2157052 Proteomes:…	sp|Q6IMT1|SAB_ARATH Protein SABRE OS=Arabidopsis thaliana GN=SAB PE=1 SV=1	AES98288.2 localization and RNA pol II promoter Fmp27 domain protein [Medicago truncatula]	.	3847.GLYMA04G10390.1	XM_003615282 Medicago truncatula localization and RNA pol II promoter Fmp27 domain protein partial mRNA	mtr:11427419 protein SABRE isoform X1	10.5716	0.212455	0.00444385	0.0348808	0.185546	1.38213	0.185546	1.38213	1	13	0.27	3.24	0.27	2.91
c43583_g1_i2	.	.	XP_024630713.1 uncharacterized protein LOC112418550 [Medicago truncatula]	.	3847.GLYMA09G30121.1	.	mtr:112420282 uncharacterized protein LOC112420282	10.5716	0.212455	0.00444385	0.0348808	0.185546	1.38213	0.185546	1.38213	1	13	0.4	4.83	0.39	4.34
c45386_g1_i1	.	sp|Q9SLN1|FPP7_ARATH Filament-like plant protein 7 OS=Arabidopsis thaliana GN=FPP7 PE=3 SV=2	XP_003611694.2 filament-like plant protein 7 [Medicago truncatula] <XP_024640371.1 filament-like plant protein 7 [Medicago truncatula] <AES94652.2 filament-like plant protein [Medicago truncatula]	G7K5B5_MEDTR/231-590 G7K5B5.2 PF05911.8;FPP;	3847.GLYMA11G05740.2	XM_003611646 Medicago truncatula filament-like plant protein mRNA	mtr:11410593 filament-like plant protein 7	10.5716	0.212455	0.00444385	0.0348808	0.185546	1.38213	0.185546	1.38213	1	13	0.59	7.14	0.58	6.41
c45757_g1_i1	TAIR|locus:2010713 - symbol:ERD2 "AT1G56410" species:3702 "Arabidopsis thaliana" [GO:0005524 "ATP binding" evidence=IEA] [GO:0005737 "cytoplasm" evidence=ISM;IBA] [GO:0006457 "protein folding" evidence=TAS] [GO:0009408 "response to heat" evidence=IEP] [GO:0009941 "chloroplast envelope" evidence=IDA] [GO:0009507 "chloroplast" evidence=IDA] [GO:0046686 "response to cadmium ion" evidence=IEP] Pfam:P…	sp|P09189|HSP7C_PETHY Heat shock cognate 70 kDa protein OS=Petunia hybrida GN=HSP70 PE=2 SV=1	XP_003595100.1 heat shock cognate 70 kDa protein [Medicago truncatula] <AES65351.1 heat shock cognate 70 kDa-like protein [Medicago truncatula]	G7IGB3_MEDTR/9-617 G7IGB3.1 PF00012.17;HSP70;	3847.GLYMA02G09400.2	XM_013592575 Medicago truncatula heat shock 70 kDa protein partial mRNA	mtr:11437702 heat shock cognate 70 kDa protein	10.5716	0.212455	0.00444385	0.0348808	0.185546	1.38213	0.185546	1.38213	1	13	0.82	10.04	0.8	9.02
c49377_g1_i2	TAIR|locus:2134766 - symbol:RPA1E "Replication Protein A 1E" species:3702 "Arabidopsis thaliana" [GO:0005634 "nucleus" evidence=ISM] InterPro:IPR001878 InterPro:IPR004365 InterPro:IPR004591 InterPro:IPR007199 InterPro:IPR036875 Pfam:PF01336 Pfam:PF04057 PROSITE:PS50158 TAIR:locus:2134766 Proteomes:UP000006548 GO:GO:0005634 EMBL:CP002687 GO:GO:0008270 GO:GO:0006281 GO:GO:0003677 GO:GO:0006260 EMBL…	sp|F4JSG3|RFA1E_ARATH Replication protein A 70 kDa DNA-binding subunit E OS=Arabidopsis thaliana GN=RPA1E PE=2 SV=1	XP_004512401.1 PREDICTED: replication protein A 70 kDa DNA-binding subunit E-like [Cicer arietinum]	K7LF83_SOYBN/263-353 K7LF83.1 PF01336.22;tRNA_anti-codon;	3847.GLYMA09G34670.2	CU914135 Medicago truncatula chromosome 5 clone mth4-3n15, COMPLETE SEQUENCE	cam:101512477 replication protein A 70 kDa DNA-binding subunit E-like	10.5716	0.212455	0.00444385	0.0348808	0.185546	1.38213	0.185546	1.38213	1	13	0.38	4.49	0.37	4.03
c53018_g11_i1	UNIPROTKB|I1LPB4 - symbol:GLYMA_12G020400 "Uncharacterized protein" species:3847 "Glycine max" [GO:0005886 "plasma membrane" evidence=IBA] [GO:0016021 "integral component of membrane" evidence=IBA] [GO:0042626 "ATPase activity, coupled to transmembrane movement of substances" evidence=IBA] InterPro:IPR003439 InterPro:IPR013525 InterPro:IPR017871 Pfam:PF00005 Pfam:PF01061 PROSITE:PS00211 PROSITE:P…	sp|Q9C8K2|AB12G_ARATH ABC transporter G family member 12 OS=Arabidopsis thaliana GN=ABCG12 PE=1 SV=1	XP_022754233.1 ABC transporter G family member 15-like [Durio zibethinus] <XP_022754234.1 ABC transporter G family member 15-like [Durio zibethinus]	A0A072UNI9_MEDTR/408-620 A0A072UNI9.1 PF01061.21;ABC2_membrane;	3847.GLYMA12G02300.3	.	dzi:111302722 ABC transporter G family member 15-like	10.5716	0.212455	0.00444385	0.0348808	0.185546	1.38213	0.185546	1.38213	1	13	0.32	3.85	0.32	3.46
c53046_g1_i2	.	.	.	.	.	.	.	10.5716	0.212455	0.00444385	0.0348808	0.185546	1.38213	0.185546	1.38213	1	13	1.9	24.73	1.85	22.23
c53380_g1_i1	TAIR|locus:2207165 - symbol:GLR3.4 "AT1G05200" species:3702 "Arabidopsis thaliana" [GO:0004970 "ionotropic glutamate receptor activity" evidence=IEA] [GO:0005217 "intracellular ligand-gated ion channel activity" evidence=ISS] [GO:0005234 "extracellularly glutamate-gated ion channel activity" evidence=IEA] [GO:0005576 "extracellular region" evidence=ISM] [GO:0006811 "ion transport" evidence=IEA] […	sp|Q9SW97|GLR35_ARATH Glutamate receptor 3.5 OS=Arabidopsis thaliana GN=GLR3.5 PE=2 SV=2	XP_003596996.1 glutamate receptor 3.4 isoform X1 [Medicago truncatula] <XP_024632413.1 glutamate receptor 3.4 isoform X1 [Medicago truncatula] <XP_024632414.1 glutamate receptor 3.4 isoform X1 [Medicago truncatula] <AES67247.1 glutamate receptor 3.2 [Medicago truncatula]	A0A072VLI7_MEDTR/1-315 A0A072VLI7.1 PF01094.25;ANF_receptor;	3847.GLYMA06G46130.1	XM_003596948 Medicago truncatula glutamate receptor 3.2 mRNA	mtr:11412759 glutamate receptor 3.4 isoform X1	10.5716	0.212455	0.00444385	0.0348808	0.185546	1.38213	0.185546	1.38213	1	13	0.38	4.57	0.37	4.1
c54398_g1_i1	.	.	.	.	.	AC158501 Medicago truncatula chromosome 2 clone mth2-70b22, complete sequence	.	10.5716	0.212455	0.00444385	0.0348808	0.185546	1.38213	0.185546	1.38213	1	13	0.3	3.59	0.3	3.23
c54637_g7_i1	.	.	.	.	.	.	.	10.5716	0.212455	0.00444385	0.0348808	0.185546	1.38213	0.185546	1.38213	1	13	0.76	9.25	0.74	8.31
c57895_g1_i1	TAIR|locus:2152950 - symbol:AT5G41840 species:3702 "Arabidopsis thaliana" [GO:0005634 "nucleus" evidence=ISM] [GO:0008150 "biological_process" evidence=ND] InterPro:IPR001810 InterPro:IPR036047 Pfam:PF00646 PROSITE:PS50181 Prosite:PS00018 TAIR:locus:2152950 Proteomes:UP000006548 EMBL:CP002688 Gene3D:3.80.10.10 InterPro:IPR032675 SUPFAM:SSF81383 EMBL:AB016871 HOGENOM:HOG000015201 InterPro:IPR00656…	sp|Q9FJ30|FBL88_ARATH Putative F-box/LRR-repeat protein At5g41840 OS=Arabidopsis thaliana GN=At5g41840 PE=4 SV=1	KEH17524.1 F-box/RNI/FBD-like domain protein [Medicago truncatula]	A0A072TDY9_MEDTR/32-76 A0A072TDY9.1 PF00646.30;F-box;	3847.GLYMA08G46581.1	.	mtr:25479526 putative FBD-associated F-box protein At5g56440	10.5716	0.212455	0.00444385	0.0348808	0.185546	1.38213	0.185546	1.38213	1	13	0.32	3.77	0.31	3.39
c63603_g1_i1	.	.	.	.	.	.	.	10.5716	0.212455	0.00444385	0.0348808	0.185546	1.38213	0.185546	1.38213	1	13	0.37	4.35	0.36	3.91
c64465_g1_i1	.	.	.	.	.	.	.	10.5716	0.212455	0.00444385	0.0348808	0.185546	1.38213	0.185546	1.38213	1	13	0.37	4.46	0.37	4.01
c72669_g1_i1	UNIPROTKB|K7M178 - symbol:GLYMA_13G225500 "Uncharacterized protein" species:3847 "Glycine max" [GO:0007165 "signal transduction" evidence=IBA] [GO:0016020 "membrane" evidence=IBA] GO:GO:0016021 GO:GO:0016020 GO:GO:0007165 Proteomes:UP000008827 eggNOG:KOG0504 eggNOG:COG0666 CDD:cd00204 Gene3D:1.25.40.20 InterPro:IPR020683 InterPro:IPR036770 SUPFAM:SSF48403 InterPro:IPR026961 Pfam:PF13962 EMBL:CM00…	.	AES64064.2 ankyrin repeat protein [Medicago truncatula]	G7ILT7_MEDTR/492-605 G7ILT7.2 PF13962.3;PGG;	3847.GLYMA13G29741.1	XM_003593765 Medicago truncatula ankyrin repeat protein partial mRNA	mtr:11443335 uncharacterized protein LOC11443335	10.5716	0.212455	0.00444385	0.0348808	0.185546	1.38213	0.185546	1.38213	1	13	0.52	6.22	0.5	5.59
c73842_g1_i1	.	.	.	.	.	.	.	10.5716	0.212455	0.00444385	0.0348808	0.185546	1.38213	0.185546	1.38213	1	13	0.81	9.86	0.79	8.86
c74327_g1_i1	.	.	ABN05702.1 reverse transcriptase - beet retrotransposon, putative [Medicago truncatula]	G7KRT9_MEDTR/522-752 G7KRT9.2 PF03372.20;Exo_endo_phos;	3847.GLYMA01G16673.1	.	ccaj:109787709 uncharacterized protein LOC109787709	10.5716	0.212455	0.00444385	0.0348808	0.185546	1.38213	0.185546	1.38213	1	13	1.05	12.99	1.02	11.67
c45450_g1_i1	TAIR|locus:2141075 - symbol:NAC071 "AT4G17980" species:3702 "Arabidopsis thaliana" [GO:0003677 "DNA binding" evidence=IEA] [GO:0005634 "nucleus" evidence=ISM;IEA] [GO:0006351 "transcription, DNA-templated" evidence=IEA] [GO:0006355 "regulation of transcription, DNA-templated" evidence=IEA] [GO:0007275 "multicellular organism development" evidence=ISS] [GO:0003700 "DNA binding transcription factor…	sp|O49697|NAC71_ARATH NAC domain-containing protein 71 OS=Arabidopsis thaliana GN=NAC071 PE=2 SV=1	XP_003608633.1 NAC domain-containing protein 71 [Medicago truncatula] <AES90830.1 NAC transcription factor-like protein [Medicago truncatula]	G7JGH7_MEDTR/7-136 G7JGH7.1 PF02365.12;NAM;	3847.GLYMA05G23840.1	XM_003608585 Medicago truncatula NAC transcription factor-like protein partial mRNA	mtr:11415472 NAC domain-containing protein 71	10.5581	5.38155	5.86358e-34	3.22356e-31	3.02447	6.25752	3.02447	6.25752	52	611	4.87	51.58	4.75	46.36
c47819_g2_i2	UNIPROTKB|K7LHL8 - symbol:GLYMA_10G053900 "Uncharacterized protein" species:3847 "Glycine max" [GO:0005249 "voltage-gated potassium channel activity" evidence=IBA] [GO:0005887 "integral component of plasma membrane" evidence=IBA] [GO:0042391 "regulation of membrane potential" evidence=IBA] InterPro:IPR003938 InterPro:IPR005821 Pfam:PF00520 PRINTS:PR01463 InterPro:IPR000595 Gene3D:2.60.120.10 Inte…	sp|G7IBJ4|CN15A_MEDTR Protein CNGC15a OS=Medicago truncatula GN=CNGC15A PE=1 SV=1	PNY10597.1 cyclic nucleotide-gated ion channel 15-like protein, partial [Trifolium pratense] <PNY15617.1 cyclic nucleotide-gated ion channel 15-like protein, partial [Trifolium pratense]	G7IBJ4_MEDTR/79-403 G7IBJ4.1 PF00520.28;Ion_trans;	3847.GLYMA10G06121.1	XM_003590434 Medicago truncatula cyclic nucleotide-gated ion channel-like protein partial mRNA	mtr:11433273 protein CNGC15a	10.5314	3.52426	1.42632e-18	2.04201e-16	1.54669	4.41891	1.54669	4.41891	14	165	1.52	16.13	1.48	14.49
c54864_g4_i1	TAIR|locus:2161088 - symbol:AT5G56370 "AT5G56370" species:3702 "Arabidopsis thaliana" [GO:0003674 "molecular_function" evidence=ND] [GO:0005634 "nucleus" evidence=ISM] [GO:0008150 "biological_process" evidence=ND] InterPro:IPR001810 InterPro:IPR036047 Pfam:PF00646 PROSITE:PS50181 SMART:SM00256 TAIR:locus:2161088 Proteomes:UP000006548 EMBL:CP002688 Gene3D:3.80.10.10 InterPro:IPR032675 SUPFAM:SSF81…	sp|Q9FM94|FBD21_ARATH FBD-associated F-box protein At5g56370 OS=Arabidopsis thaliana GN=At5g56370 PE=2 SV=1	XP_013448651.1 FBD-associated F-box protein At3g52670 [Medicago truncatula] <XP_024625815.1 FBD-associated F-box protein At3g52670 [Medicago truncatula] <XP_024625816.1 FBD-associated F-box protein At3g52670 [Medicago truncatula] <KEH22678.1 F-box/RNI/FBD-like domain protein [Medicago truncatula]	A0A072UFJ2_MEDTR/324-369 A0A072UFJ2.1 PF08387.7;FBD;	3847.GLYMA08G46581.1	XM_013593197 Medicago truncatula F-box/RNI/FBD-like domain protein partial mRNA	mtr:25498312 FBD-associated F-box protein At3g52670	10.523	1.83194	6.37385e-08	2.02939e-06	0.631328	2.79324	0.631328	2.79324	4	48	0.54	5.9	0.53	5.3
c62637_g1_i1	.	sp|P62929|ALB1D_PEA Albumin-1 D OS=Pisum sativum PE=1 SV=1	XP_003622535.1 albumin-1 [Medicago truncatula] <AES78753.1 albumin I [Medicago truncatula]	G7KTY0_MEDTR/68-114 G7KTY0.1 PF16720.2;Albumin_I_a;	3847.GLYMA13G26340.1	XM_003622486 Medicago truncatula albumin I mRNA	mtr:11438555 albumin-1	10.5184	7.18088	1.31019e-44	1.74264e-41	4.70688	8.05168	4.70688	8.05168	183	2139	48.19	512.52	46.97	460.65
c19387_g1_i1	UNIPROTKB|C6JRR1 - symbol:Sb0012s014620 "Putative uncharacterized protein Sb0012s014620" species:4558 "Sorghum bicolor" [GO:0000719 "photoreactive repair" evidence=IBA] [GO:0003904 "deoxyribodipyrimidine photo-lyase activity" evidence=IBA] InterPro:IPR000477 InterPro:IPR006050 Pfam:PF00875 Pfam:PF00078 InterPro:IPR014729 Gene3D:2.40.70.10 InterPro:IPR021109 SUPFAM:SSF50630 Gene3D:3.40.50.620 eggN…	sp|Q99315|YG31B_YEAST Transposon Ty3-G Gag-Pol polyprotein OS=Saccharomyces cerevisiae (strain ATCC 204508 / S288c) GN=TY3B-G PE=1 SV=3	ADP20180.1 mutant gag-pol polyprotein [Pisum sativum]	J3L8M4_ORYBR/804-964 J3L8M4.1 PF00078.24;RVT_1;	39946.BGIOSGA018411-PA	AC131249 Medicago truncatula clone mth2-8p18, complete sequence	aprc:113866887 uncharacterized protein LOC113866887	10.4326	1.45522	5.49458e-07	1.44209e-05	0.497477	2.44596	0.497477	2.44596	3	36	0.58	6.31	0.57	5.67
c48685_g2_i1	TAIR|locus:2076136 - symbol:CER26-LIKE "AT3G23840" species:3702 "Arabidopsis thaliana" [GO:0016740 "transferase activity" evidence=ISS] [GO:0016747 "transferase activity, transferring acyl groups other than amino-acyl groups" evidence=IEA] [GO:0071555 "cell wall organization" evidence=IEA] [GO:0009535 "chloroplast thylakoid membrane" evidence=IDA] [GO:0009555 "pollen development" evidence=IGI] [G…	sp|Q9LIS1|CR26L_ARATH Protein ECERIFERUM 26-like OS=Arabidopsis thaliana GN=CER26L PE=2 SV=1	KEH40827.1 transferase family protein [Medicago truncatula]	A0A072VGC5_MEDTR/13-428 A0A072VGC5.1 PF02458.12;Transferase;	3847.GLYMA06G10190.1	XM_003602849 Medicago truncatula HXXXD-type acyl-transferase family protein partial mRNA	mtr:25482739 protein ECERIFERUM 2	10.4022	2.10904	2.23333e-09	9.23618e-08	0.753808	3.05158	0.753808	3.05158	5	59	0.73	7.77	0.71	6.98
c62689_g1_i1	.	.	.	.	.	.	.	10.2568	0.9418	4.99871e-05	0.000798963	0.349926	1.98765	0.349926	1.98765	2	24	0.63	6.92	0.62	6.22
c66623_g1_i1	TAIR|locus:2196739 - symbol:NPF4.6 "AT1G69850" species:3702 "Arabidopsis thaliana" [GO:0005215 "transporter activity" evidence=ISS] [GO:0005509 "calcium ion binding" evidence=ISS] [GO:0005886 "plasma membrane" evidence=ISM;IDA] [GO:0015293 "symporter activity" evidence=IEA] [GO:0016021 "integral component of membrane" evidence=IEA] [GO:0042128 "nitrate assimilation" evidence=IEA] [GO:0055085 "tra…	sp|Q8H157|PTR19_ARATH Protein NRT1/ PTR FAMILY 4.6 OS=Arabidopsis thaliana GN=NPF4.6 PE=1 SV=1	XP_003591266.1 protein NRT1/ PTR FAMILY 4.5 [Medicago truncatula] <AES61517.1 peptide/nitrate transporter [Medicago truncatula]	G7IAD6_MEDTR/91-508 G7IAD6.1 PF00854.18;PTR2;	3847.GLYMA03G38640.1	XM_003591218 Medicago truncatula peptide/nitrate transporter mRNA	mtr:11415682 protein NRT1/ PTR FAMILY 4.5	10.2568	0.9418	4.99871e-05	0.000798963	0.349926	1.98765	0.349926	1.98765	2	24	0.61	6.68	0.59	6.01
c45157_g1_i1	TAIR|locus:2076136 - symbol:CER26-LIKE "AT3G23840" species:3702 "Arabidopsis thaliana" [GO:0016740 "transferase activity" evidence=ISS] [GO:0016747 "transferase activity, transferring acyl groups other than amino-acyl groups" evidence=IEA] [GO:0071555 "cell wall organization" evidence=IEA] [GO:0009535 "chloroplast thylakoid membrane" evidence=IDA] [GO:0009555 "pollen development" evidence=IGI] [G…	sp|Q9LIS1|CR26L_ARATH Protein ECERIFERUM 26-like OS=Arabidopsis thaliana GN=CER26L PE=2 SV=1	XP_003629600.2 protein ECERIFERUM 26-like [Medicago truncatula]	C6T849_SOYBN/31-426 C6T849.1 PF02458.12;Transferase;	3847.GLYMA05G28530.1	BT138879 Medicago truncatula clone JCVI-FLMt-12D5 unknown mRNA	mtr:11417970 protein ECERIFERUM 26-like	10.1725	5.06202	5.68637e-31	2.4423e-28	2.78694	5.93507	2.78694	5.93507	43	487	4.02	41	3.92	36.85
c17702_g1_i1	TAIR|locus:2176322 - symbol:AT5G22430 "AT5G22430" species:3702 "Arabidopsis thaliana" [GO:0003674 "molecular_function" evidence=ND] [GO:0008150 "biological_process" evidence=ND] [GO:0031225 "anchored component of membrane" evidence=TAS] TAIR:locus:2176322 Proteomes:UP000006548 EMBL:CP002688 GO:GO:0031225 EMBL:AB007651 UniGene:At.71675 UniGene:At.7366 eggNOG:ENOG410ZEJB OrthoDB:EOG09360PTX EMBL:AF…	.	XP_024637633.1 uncharacterized protein LOC112421217 [Medicago truncatula] <AFK38933.1 unknown [Medicago truncatula]	I1LKQ0_SOYBN/27-111 I1LKQ0.1 PF01190.14;Pollen_Ole_e_I;	3847.GLYMA12G09660.1	BT139138 Medicago truncatula clone JCVI-FLMt-11C7 unknown mRNA	mtr:112421217 uncharacterized protein LOC112421217	10.104	6.42267	6.12443e-40	5.37282e-37	4.03313	7.28968	4.03313	7.28968	112	1258	12.06	122.08	11.75	109.72
c76402_g1_i1	TAIR|locus:2179424 - symbol:RD22 "RESPONSIVE TO DESICCATION 22" species:3702 "Arabidopsis thaliana" [GO:0005576 "extracellular region" evidence=ISM] [GO:0009269 "response to desiccation" evidence=IEP] [GO:0009737 "response to abscisic acid" evidence=IEP] [GO:0045735 "nutrient reservoir activity" evidence=TAS] [GO:0005768 "endosome" evidence=IDA] [GO:0005794 "Golgi apparatus" evidence=IDA] [GO:000…	sp|Q08298|RD22_ARATH BURP domain protein RD22 OS=Arabidopsis thaliana GN=RD22 PE=2 SV=1	XP_003588551.1 BURP domain protein RD22 [Medicago truncatula] <AES58802.1 dehydration-responsive protein RD22 [Medicago truncatula]	G7I4D4_MEDTR/170-384 G7I4D4.1 PF03181.12;BURP;	3847.GLYMA14G20450.1	XM_003588503 Medicago truncatula dehydration-responsive protein RD22 mRNA	mtr:11433327 BURP domain protein RD22	10.1012	7.75513	2.15207e-45	3.16908e-42	5.31618	8.62018	5.31618	8.62018	283	3176	29.78	301.25	29.02	270.75
c54272_g11_i1	UNIPROTKB|Q9SQ64 - symbol:COR2 "Non-functional NADPH-dependent codeinone reductase 2" species:3469 "Papaver somniferum" [GO:0047036 "codeinone reductase (NADPH) activity" evidence=IDA] InterPro:IPR018170 InterPro:IPR020471 PIRSF:PIRSF000097 PRINTS:PR00069 PROSITE:PS00062 PROSITE:PS00063 PROSITE:PS00798 Pfam:PF00248 InterPro:IPR023210 GO:GO:0005829 GO:GO:0016491 CDD:cd06660 Gene3D:3.20.20.100 Inte…	sp|Q9SQ64|COR2_PAPSO Non-functional NADPH-dependent codeinone reductase 2 OS=Papaver somniferum GN=COR2 PE=1 SV=1	XP_013441999.1 NAD(P)H-dependent 6'-deoxychalcone synthase [Medicago truncatula] <KEH16024.1 aldo/keto reductase family oxidoreductase [Medicago truncatula]	A0A072TEP5_MEDTR/22-297 A0A072TEP5.1 PF00248.18;Aldo_ket_red;	3847.GLYMA15G21740.1	XM_013586545 Medicago truncatula aldo/keto reductase family oxidoreductase mRNA	mtr:25480973 NAD(P)H-dependent 6'-deoxychalcone synthase	10.0851	2.85978	8.41187e-14	6.72167e-12	1.16042	3.76608	1.16042	3.76608	9	102	3.1	32.13	3.02	28.88
c51803_g2_i1	.	.	PNX55001.1 stress up-regulated Nod 19 protein, partial [Trifolium pratense]	.	3847.GLYMA05G25701.1	XM_013601865 Medicago truncatula stress up-regulated Nod 19 protein mRNA	mtr:25493379 uncharacterized protein LOC25493379	10.0503	2.06666	5.18131e-09	2.02085e-07	0.753808	3.00792	0.753808	3.00792	5	57	5.34	58.28	5.21	52.38
c58536_g1_i1	UNIPROTKB|P09911 - symbol:PETF "Ferredoxin-1, chloroplastic" species:3888 "Pisum sativum" [GO:0005515 "protein binding" evidence=IPI] InterPro:IPR001041 InterPro:IPR006058 InterPro:IPR010241 InterPro:IPR036010 Pfam:PF00111 PROSITE:PS00197 PROSITE:PS51085 Gene3D:3.10.20.30 InterPro:IPR012675 GO:GO:0009507 GO:GO:0009055 GO:GO:0046872 GO:GO:0051537 CDD:cd00207 SUPFAM:SSF54292 TIGRFAMs:TIGR02008 EMBL…	sp|Q43517|FER1_SOLLC Ferredoxin-1, chloroplastic OS=Solanum lycopersicum GN=SEND33 PE=2 SV=1	XP_003629958.1 ferredoxin, leaf L-A [Medicago truncatula] <AET04434.1 2Fe-2S ferredoxin superfamily protein [Medicago truncatula]	G7L8U4_MEDTR/59-133 G7L8U4.1 PF00111.24;Fer2;	3847.GLYMA05G30200.1	XM_003629910 Medicago truncatula 2Fe-2S ferredoxin superfamily protein mRNA	mtr:11408737 ferredoxin, leaf L-A	10.0314	7.50881	1.80474e-44	2.25494e-41	5.08489	8.3732	5.08489	8.3732	240	2675	42.16	425.39	41.09	382.33
c34863_g1_i1	.	.	XP_003619473.1 putative F-box protein At1g33530 [Medicago truncatula] <AES75691.1 F-box protein interaction domain protein [Medicago truncatula]	A0A072TYW5_MEDTR/86-212 A0A072TYW5.1 PF07734.10;FBA_1;	.	AC169124 Medicago truncatula chromosome 2 BAC clone mte1-34m3, complete sequence	lja:Lj3g3v0397290.1 Lj3g3v0397290.1; -	9.8671	1.75378	2.42031e-07	6.90618e-06	0.631328	2.71394	0.631328	2.71394	4	45	0.98	9.98	0.95	8.97
c54000_g1_i1	.	.	.	.	.	.	.	9.8671	1.75378	2.42031e-07	6.90618e-06	0.631328	2.71394	0.631328	2.71394	4	45	0.99	10.11	0.96	9.08
c38775_g1_i1	UNIPROTKB|I1J7T2 - symbol:GLYMA_01G138000 "Pectinesterase" species:3847 "Glycine max" [GO:0030599 "pectinesterase activity" evidence=IBA] [GO:0046910 "pectinesterase inhibitor activity" evidence=IBA] [GO:0071944 "cell periphery" evidence=IBA] InterPro:IPR000070 InterPro:IPR006501 Pfam:PF01095 Pfam:PF04043 SMART:SM00856 UniPathway:UPA00545 GO:GO:0005618 GO:GO:0005576 Proteomes:UP000008827 GO:GO:00…	sp|O04887|PME2_CITSI Pectinesterase 2 OS=Citrus sinensis GN=PECS-2.1 PE=2 SV=1	XP_004514851.1 PREDICTED: pectinesterase 2-like [Cicer arietinum]	A0A072UI35_MEDTR/205-499 A0A072UI35.1 PF01095.16;Pectinesterase;	3847.GLYMA01G33500.1	XM_013599619 Medicago truncatula pectinesterase/pectinesterase inhibitor mRNA	cam:101508209 pectinesterase 2-like	9.85508	1.38759	1.46665e-06	3.4655e-05	0.497477	2.37899	0.497477	2.37899	3	34	0.86	8.9	0.84	8
c45134_g1_i1	.	.	.	.	.	.	.	9.85508	1.38759	1.46665e-06	3.4655e-05	0.497477	2.37899	0.497477	2.37899	3	34	1.77	18.58	1.72	16.7
c51017_g2_i2	.	.	ABD32189.2 Polynucleotidyl transferase, Ribonuclease H fold [Medicago truncatula]	A0A072TVC5_MEDTR/54-162 A0A072TVC5.1 PF13456.3;RVT_3;	3847.GLYMA14G20193.1	.	mtr:112420216 uncharacterized protein LOC112420216	9.85508	1.38759	1.46665e-06	3.4655e-05	0.497477	2.37899	0.497477	2.37899	3	34	0.8	8.23	0.78	7.39
c53940_g4_i1	TAIR|locus:2169459 - symbol:AT5G07080 species:3702 "Arabidopsis thaliana" [GO:0005737 "cytoplasm" evidence=ISM] [GO:0016740 "transferase activity" evidence=ISS] InterPro:IPR003480 Pfam:PF02458 TAIR:locus:2169459 Proteomes:UP000006548 EMBL:CP002688 EMBL:AL163652 GO:GO:0016410 EMBL:AB010697 EMBL:AY056183 EMBL:AY117172 PIR:T48479 RefSeq:NP_196325.1 UniGene:At.5039 STRING:3702.AT5G07080.1 EnsemblPlan…	sp|O80467|SDT_ARATH Spermidine sinapoyl-CoA acyltransferase OS=Arabidopsis thaliana GN=SDT PE=1 SV=1	XP_003606244.1 spermidine coumaroyl-CoA acyltransferase [Medicago truncatula] <AES88441.1 HXXXD-type acyl-transferase family protein [Medicago truncatula]	G7JKY1_MEDTR/10-455 G7JKY1.1 PF02458.12;Transferase;	3847.GLYMA18G06310.1	XM_003606196 Medicago truncatula HXXXD-type acyl-transferase family protein mRNA	mtr:11425362 spermidine coumaroyl-CoA acyltransferase	9.85508	1.38759	1.46665e-06	3.4655e-05	0.497477	2.37899	0.497477	2.37899	3	34	1.27	13.28	1.24	11.93
c71442_g1_i1	UNIPROTKB|I1KP47 - symbol:GLYMA_08G009900 "Sugar transporter SWEET" species:3847 "Glycine max" [GO:0008643 "carbohydrate transport" evidence=IBA] [GO:0016021 "integral component of membrane" evidence=IBA] [GO:0051119 "sugar transmembrane transporter activity" evidence=IBA] InterPro:IPR004316 InterPro:IPR018179 Pfam:PF03083 GO:GO:0016021 GO:GO:0005886 Proteomes:UP000008827 GO:GO:0051119 GO:GO:0008…	sp|O82587|SWT12_ARATH Bidirectional sugar transporter SWEET12 OS=Arabidopsis thaliana GN=SWEET12 PE=1 SV=1	XP_013446955.1 bidirectional sugar transporter N3-like [Medicago truncatula] <AFK36312.1 unknown [Medicago truncatula] <AFK46124.1 unknown [Medicago truncatula] <KEH20982.1 bidirectional sugar transporter [Medicago truncatula]	I3T0T2_MEDTR/10-97 I3T0T2.1 PF03083.13;MtN3_slv;	3847.GLYMA08G01300.1	XM_013591501 Medicago truncatula bidirectional sugar transporter mRNA	mtr:25501984 bidirectional sugar transporter N3-like	9.78771	7.76876	1.5269e-44	1.9674e-41	5.36984	8.62966	5.36984	8.62966	294	3197	35.68	350.05	34.77	314.62
c1108_g1_i1	.	.	.	.	.	CR931738 Medicago truncatula chromosome 5 clone mth2-56k10, COMPLETE SEQUENCE	.	9.76659	0.130991	0.00444385	0.0348808	0.185546	1.31206	0.185546	1.31206	1	12	0.48	5.29	0.47	4.76
c4172_g1_i1	SGD|S000007347 - symbol:YGR109W-B "Retrotransposon TYA Gag and TYB Pol genes" species:559292 "Saccharomyces cerevisiae S288C" [GO:0003964 "RNA-directed DNA polymerase activity" evidence=IEA;ISS] [GO:0046872 "metal ion binding" evidence=IEA] [GO:0004519 "endonuclease activity" evidence=IEA] [GO:0000943 "retrotransposon nucleocapsid" evidence=ISS] [GO:0071897 "DNA biosynthetic process" evidence=IEA…	sp|Q99315|YG31B_YEAST Transposon Ty3-G Gag-Pol polyprotein OS=Saccharomyces cerevisiae (strain ATCC 204508 / S288c) GN=TY3B-G PE=1 SV=3	KYP38429.1 Retrotransposable element Tf2, partial [Cajanus cajan]	C5YU52_SORBI/1223-1335 C5YU52.1 PF00665.23;rve;	4577.GRMZM2G312033_P01	.	lja:Lj0g3v0273819.1 Lj0g3v0273819.1; -	9.76659	0.130991	0.00444385	0.0348808	0.185546	1.31206	0.185546	1.31206	1	12	0.4	4.42	0.39	3.97
c4888_g1_i1	TAIR|locus:2079157 - symbol:AT3G47580 "AT3G47580" species:3702 "Arabidopsis thaliana" [GO:0004674 "protein serine/threonine kinase activity" evidence=IEA;ISS] [GO:0005524 "ATP binding" evidence=IEA;ISS] [GO:0005886 "plasma membrane" evidence=ISM] [GO:0006468 "protein phosphorylation" evidence=IEA;ISS] [GO:0007169 "transmembrane receptor protein tyrosine kinase signaling pathway" evidence=ISS] [GO…	sp|C0LGP4|Y3475_ARATH Probable LRR receptor-like serine/threonine-protein kinase At3g47570 OS=Arabidopsis thaliana GN=At3g47570 PE=2 SV=1	PNY09436.1 LRR receptor-like kinase resistance protein [Trifolium pratense]	G7KGZ6_MEDTR/701-992 G7KGZ6.1 PF00069.22;Pkinase;	3847.GLYMA14G06570.1	XM_006595806 PREDICTED: Glycine max probable LRR receptor-like serine/threonine-protein kinase At3g47570 (LOC100776429), mRNA	aprc:113848284 LOW QUALITY PROTEIN: probable LRR receptor-like serine/threonine-protein kinase At3g47570	9.76659	0.130991	0.00444385	0.0348808	0.185546	1.31206	0.185546	1.31206	1	12	0.73	8.21	0.71	7.38
c7841_g1_i1	.	.	XP_013464747.1 COP1-interacting protein 7 [Medicago truncatula] <KEH38782.1 COP1-interacting protein, putative [Medicago truncatula]	.	3847.GLYMA13G35520.1	XM_013609294 Medicago truncatula COP1-interacting protein, putative mRNA	mtr:25487381 COP1-interacting protein 7	9.76659	0.130991	0.00444385	0.0348808	0.185546	1.31206	0.185546	1.31206	1	12	1.22	14.11	1.19	12.68
c9378_g1_i1	.	.	.	.	.	.	.	9.76659	0.130991	0.00444385	0.0348808	0.185546	1.31206	0.185546	1.31206	1	12	0.42	4.64	0.41	4.17
c13860_g1_i1	TAIR|locus:1005716636 - symbol:AT2G05642 "AT2G05642" species:3702 "Arabidopsis thaliana" [GO:0003674 "molecular_function" evidence=ND] [GO:0008150 "biological_process" evidence=ND] [GO:0009507 "chloroplast" evidence=ISM] TAIR:locus:1005716636 Proteomes:UP000006548 EMBL:CP002685 InterPro:IPR012340 SUPFAM:SSF50249 InterPro:IPR013955 Pfam:PF08646 CDD:cd04476 eggNOG:KOG0851 eggNOG:COG1599 eggNOG:KOG1…	.	XP_003614436.3 replication protein A 70 kDa DNA-binding subunit C [Medicago truncatula]	G7JX53_MEDTR/40-135 G7JX53.2 PF02721.11;DUF223;	3847.GLYMA15G20173.1	.	mtr:112418398 uncharacterized protein LOC112418398	9.76659	0.130991	0.00444385	0.0348808	0.185546	1.31206	0.185546	1.31206	1	12	0.41	4.5	0.4	4.04
c20641_g1_i1	CGD|CAL0000202034 - symbol:OBPALPHA species:5476 "Candida albicans" [GO:0044011 "single-species biofilm formation on inanimate substrate" evidence=IMP] [GO:0009405 "pathogenesis" evidence=IMP] [GO:0005575 "cellular_component" evidence=ND] [GO:0003674 "molecular_function" evidence=ND] CGD:CAL0000202034 InterPro:IPR000648 GO:GO:0009405 GO:GO:0006869 GO:GO:0008289 GO:GO:0044011 InterPro:IPR037239 In…	sp|Q9UW21|OBPAL_CANAL Oxysterol-binding protein-like protein OBPalpha OS=Candida albicans (strain SC5314 / ATCC MYA-2876) GN=OBPALPHA PE=3 SV=1	KZM25762.1 hypothetical protein ST47_g3031 [Ascochyta rabiei]	M2TKM9_COCSN/53-396 M2TKM9.1 PF01237.15;Oxysterol_BP;	5786.XP_003295072.1	.	bze:COCCADRAFT_4445 hypothetical protein	9.76659	0.130991	0.00444385	0.0348808	0.185546	1.31206	0.185546	1.31206	1	12	0.53	5.88	0.52	5.29
c24971_g1_i1	TAIR|locus:2079339 - symbol:AT3G03770 "AT3G03770" species:3702 "Arabidopsis thaliana" [GO:0004672 "protein kinase activity" evidence=IEA;ISS] [GO:0004674 "protein serine/threonine kinase activity" evidence=ISS] [GO:0005524 "ATP binding" evidence=IEA;ISS] [GO:0005886 "plasma membrane" evidence=ISM;IEA] [GO:0006468 "protein phosphorylation" evidence=IEA;ISS] [GO:0007169 "transmembrane receptor prot…	sp|Q8LFN2|Y3037_ARATH Probable inactive leucine-rich repeat receptor-like protein kinase At3g03770 OS=Arabidopsis thaliana GN=At3g03770 PE=2 SV=1	XP_013451539.1 probable inactive leucine-rich repeat receptor-like protein kinase At3g03770 [Medicago truncatula] <KEH25567.1 LRR receptor-like kinase [Medicago truncatula]	Q2HVC0_MEDTR/23-63 Q2HVC0.1 PF08263.9;LRRNT_2;	3847.GLYMA19G29370.2	XM_013596085 Medicago truncatula LRR receptor-like kinase mRNA	mtr:25495834 probable inactive leucine-rich repeat receptor-like protein kinase At3g03770	9.76659	0.130991	0.00444385	0.0348808	0.185546	1.31206	0.185546	1.31206	1	12	0.56	6.28	0.55	5.64
c26086_g1_i1	.	.	.	.	.	.	.	9.76659	0.130991	0.00444385	0.0348808	0.185546	1.31206	0.185546	1.31206	1	12	0.59	6.56	0.57	5.89
c26177_g1_i1	.	.	.	.	.	.	.	9.76659	0.130991	0.00444385	0.0348808	0.185546	1.31206	0.185546	1.31206	1	12	0.42	4.67	0.41	4.2
c38532_g1_i1	.	.	YP_007516863.1 hypothetical protein GlmaxMp14 (mitochondrion) [Glycine max] <AFR34340.1 hypothetical protein GlmaxMp14 (mitochondrion) [Glycine max]	.	29760.VIT_00s0505g00040.t01	KT971339 Medicago truncatula mitochondrion, complete genome	gmx:15308586 orf202, GlmaxMp14; hypothetical protein	9.76659	0.130991	0.00444385	0.0348808	0.185546	1.31206	0.185546	1.31206	1	12	0.61	6.86	0.6	6.17
c39094_g1_i1	TAIR|locus:505006249 - symbol:AT2G17033 species:3702 "Arabidopsis thaliana" [GO:0005739 "mitochondrion" evidence=ISM] InterPro:IPR002885 InterPro:IPR002625 TAIR:locus:505006249 GO:GO:0043231 Proteomes:UP000006548 GO:GO:0003723 EMBL:CP002685 GO:GO:0009451 GO:GO:0004519 TIGRFAMs:TIGR00756 PROSITE:PS51375 Pfam:PF01535 InterPro:IPR036063 SMART:SM00463 SUPFAM:SSF160443 PROSITE:PS50828 eggNOG:KOG4197 e…	sp|Q8GWA9|PP157_ARATH Pentatricopeptide repeat-containing protein At2g17033 OS=Arabidopsis thaliana GN=At2g17033 PE=2 SV=1	AES62917.1 pentatricopeptide (PPR) repeat protein [Medicago truncatula]	.	3847.GLYMA20G23950.1	XM_003592618 Medicago truncatula pentatricopeptide (PPR) repeat protein partial mRNA	mtr:11446726 pentatricopeptide repeat-containing protein At2g17033	9.76659	0.130991	0.00444385	0.0348808	0.185546	1.31206	0.185546	1.31206	1	12	0.46	5.13	0.45	4.61
c39873_g1_i1	.	.	GAU22869.1 hypothetical protein TSUD_376800 [Trifolium subterraneum]	.	.	.	.	9.76659	0.130991	0.00444385	0.0348808	0.185546	1.31206	0.185546	1.31206	1	12	0.76	8.54	0.74	7.67
c42324_g1_i1	.	.	XP_007142400.1 hypothetical protein PHAVU_008G277200g [Phaseolus vulgaris] <ESW14394.1 hypothetical protein PHAVU_008G277200g [Phaseolus vulgaris]	G7K4M6_MEDTR/286-344 G7K4M6.2 PF13855.3;LRR_8;	3694.POPTR_0039s00230.1	XM_003616367 Medicago truncatula LRR receptor-like kinase partial mRNA	pvu:PHAVU_008G277200g hypothetical protein	9.76659	0.130991	0.00444385	0.0348808	0.185546	1.31206	0.185546	1.31206	1	12	1.35	15.73	1.31	14.14
c44141_g1_i1	TAIR|locus:2034765 - symbol:AT1G12290 "AT1G12290" species:3702 "Arabidopsis thaliana" [GO:0005524 "ATP binding" evidence=IEA] [GO:0005634 "nucleus" evidence=ISM] [GO:0006952 "defense response" evidence=ISS] [GO:0043531 "ADP binding" evidence=IEA] InterPro:IPR001611 InterPro:IPR002182 Pfam:PF00931 Pfam:PF13855 InterPro:IPR027417 TAIR:locus:2034765 SUPFAM:SSF52540 EMBL:CP002684 Proteomes:UP00000654…	sp|P60839|DRL2_ARATH Probable disease resistance protein At1g12290 OS=Arabidopsis thaliana GN=At1g12290 PE=3 SV=1	KEH40429.1 NB-ARC domain disease resistance protein [Medicago truncatula]	B9SQA4_RICCO/542-622 B9SQA4.1 PF13855.3;LRR_8;	29760.VIT_09s0002g05920.t01	AC146792 Medicago truncatula clone mth2-32m20, complete sequence	mtr:25482383 probable disease resistance protein At5g63020	9.76659	0.130991	0.00444385	0.0348808	0.185546	1.31206	0.185546	1.31206	1	12	1.06	12.17	1.03	10.94
c45166_g1_i1	.	.	.	.	.	XM_013604129 Medicago truncatula LRR receptor-like kinase family protein mRNA	.	9.76659	0.130991	0.00444385	0.0348808	0.185546	1.31206	0.185546	1.31206	1	12	1.18	13.63	1.15	12.25
c46665_g1_i1	UNIPROTKB|K7KZP8 - symbol:GLYMA_07G048900 "Uncharacterized protein" species:3847 "Glycine max" [GO:0005829 "cytosol" evidence=IBA] [GO:0008171 "O-methyltransferase activity" evidence=IBA] [GO:0008757 "S-adenosylmethionine-dependent methyltransferase activity" evidence=IBA] [GO:0019438 "aromatic compound biosynthetic process" evidence=IBA] InterPro:IPR001077 InterPro:IPR012967 InterPro:IPR016461 P…	sp|A9X7L0|ANMT_RUTGR Anthranilate N-methyltransferase OS=Ruta graveolens PE=1 SV=1	PNY01373.1 caffeic acid 3-O-methyltransferase-like protein [Trifolium pratense]	A0A072TYD0_MEDTR/93-315 A0A072TYD0.1 PF00891.15;Methyltransf_2;	3847.GLYMA07G05480.1	XM_013589081 Medicago truncatula caffeic acid O-methyltransferase partial mRNA	psat:127076154 caffeic acid 3-O-methyltransferase-like	9.76659	0.130991	0.00444385	0.0348808	0.185546	1.31206	0.185546	1.31206	1	12	0.58	6.47	0.57	5.82
c46761_g2_i1	.	.	AES87294.1 hypothetical protein MTR_4g023860 [Medicago truncatula]	.	.	AC135317 Medicago truncatula clone mth2-10p4, complete sequence	.	9.76659	0.130991	0.00444385	0.0348808	0.185546	1.31206	0.185546	1.31206	1	12	1.38	16.19	1.35	14.56
c47406_g2_i1	.	.	.	.	.	XM_013613574 Medicago truncatula DnaJ heat shock amino-terminal domain protein mRNA	.	9.76659	0.130991	0.00444385	0.0348808	0.185546	1.31206	0.185546	1.31206	1	12	1.23	14.23	1.2	12.79
c48121_g2_i1	TAIR|locus:2089285 - symbol:HAC5 "AT3G12980" species:3702 "Arabidopsis thaliana" [GO:0003712 "transcription cofactor activity" evidence=IEA] [GO:0004402 "histone acetyltransferase activity" evidence=IEA;ISS;IDA] [GO:0005634 "nucleus" evidence=ISM;IEA] [GO:0006351 "transcription, DNA-templated" evidence=IEA] [GO:0006355 "regulation of transcription, DNA-templated" evidence=IEA] [GO:0008270 "zinc i…	sp|Q9LE42|HAC5_ARATH Histone acetyltransferase HAC5 OS=Arabidopsis thaliana GN=HAC5 PE=2 SV=1	AES99840.2 histone acetylation protein [Medicago truncatula]	.	3847.GLYMA19G05864.1	XM_003616834 Medicago truncatula histone acetylation protein partial mRNA	mtr:11424409 histone acetyltransferase HAC12	9.76659	0.130991	0.00444385	0.0348808	0.185546	1.31206	0.185546	1.31206	1	12	0.38	4.2	0.37	3.78
c48579_g2_i1	.	.	XP_021721052.1 uncharacterized protein LOC110688593 [Chenopodium quinoa]	A2YY55_ORYSI/53-237 A2YY55.1 PF00078.24;RVT_1;	39947.LOC_Os01g51650.1	.	cqi:110688593 uncharacterized protein LOC110688593	9.76659	0.130991	0.00444385	0.0348808	0.185546	1.31206	0.185546	1.31206	1	12	1.18	13.63	1.15	12.25
c49135_g2_i1	.	.	GAU42652.1 hypothetical protein TSUD_398570 [Trifolium subterraneum]	.	.	AC245670 Medicago truncatula strain A17 clone mtg2_13641b, complete sequence	.	9.76659	0.130991	0.00444385	0.0348808	0.185546	1.31206	0.185546	1.31206	1	12	0.25	2.69	0.24	2.41
c50053_g1_i1	.	.	.	.	.	.	.	9.76659	0.130991	0.00444385	0.0348808	0.185546	1.31206	0.185546	1.31206	1	12	1.61	19.12	1.57	17.18
c50331_g1_i2	.	.	XP_024634953.1 serine/threonine-protein kinase BIK1 isoform X1 [Medicago truncatula]	.	3847.GLYMA02G41490.1	XM_013605207 Medicago truncatula Serine/Threonine kinase family protein mRNA	mtr:25489293 receptor-like cytoplasmic kinase 176	9.76659	0.130991	0.00444385	0.0348808	0.185546	1.31206	0.185546	1.31206	1	12	0.9	10.26	0.88	9.22
c53873_g4_i1	.	.	.	.	.	AC149268 Medicago truncatula clone mth2-94j16, complete sequence	.	9.76659	0.130991	0.00444385	0.0348808	0.185546	1.31206	0.185546	1.31206	1	12	0.42	4.6	0.41	4.13
c53979_g8_i1	.	.	.	.	.	.	.	9.76659	0.130991	0.00444385	0.0348808	0.185546	1.31206	0.185546	1.31206	1	12	0.28	3.09	0.28	2.78
c54311_g11_i1	.	.	.	.	.	AC166147 Medicago truncatula clone mth2-145g3, complete sequence	.	9.76659	0.130991	0.00444385	0.0348808	0.185546	1.31206	0.185546	1.31206	1	12	0.66	7.4	0.64	6.65
c54654_g2_i1	.	.	XP_024632876.1 uncharacterized protein LOC112419429 [Medicago truncatula]	A0A072TQZ6_MEDTR/191-307 A0A072TQZ6.1 PF13456.3;RVT_3;	3847.GLYMA03G18683.1	CT962503 M.truncatula DNA sequence from clone MTH2-180L11 on chromosome 3, complete sequence	mtr:112419429 uncharacterized protein LOC112419429	9.76659	0.130991	0.00444385	0.0348808	0.185546	1.31206	0.185546	1.31206	1	12	0.26	2.89	0.26	2.59
c55892_g1_i1	.	.	.	.	.	.	.	9.76659	0.130991	0.00444385	0.0348808	0.185546	1.31206	0.185546	1.31206	1	12	0.54	5.98	0.52	5.37
c57986_g1_i1	.	.	.	.	.	.	.	9.76659	0.130991	0.00444385	0.0348808	0.185546	1.31206	0.185546	1.31206	1	12	0.7	7.83	0.68	7.04
c59912_g1_i1	.	.	.	.	.	.	.	9.76659	0.130991	0.00444385	0.0348808	0.185546	1.31206	0.185546	1.31206	1	12	0.79	8.89	0.77	7.99
c60932_g1_i1	.	.	PNX73946.1 transcription factor bHLH63-like protein [Trifolium pratense]	.	3847.GLYMA11G12450.3	XM_003606884 Medicago truncatula transcription factor mRNA	mtr:11420060 transcription factor bHLH63	9.76659	0.130991	0.00444385	0.0348808	0.185546	1.31206	0.185546	1.31206	1	12	0.33	3.63	0.32	3.26
c62811_g1_i1	.	.	PNX80329.1 putative F-box protein [Trifolium pratense] <PNX81051.1 hypothetical protein L195_g037066 [Trifolium pratense] <PNX82597.1 putative F-box protein [Trifolium pratense]	.	.	CU457783 M.truncatula DNA sequence from clone MTH2-151F17 on chromosome 3, complete sequence	.	9.76659	0.130991	0.00444385	0.0348808	0.185546	1.31206	0.185546	1.31206	1	12	0.92	10.46	0.9	9.4
c63747_g1_i1	.	.	.	.	.	.	.	9.76659	0.130991	0.00444385	0.0348808	0.185546	1.31206	0.185546	1.31206	1	12	0.86	9.74	0.84	8.75
c66562_g1_i1	TAIR|locus:2050610 - symbol:AT2G44260 "AT2G44260" species:3702 "Arabidopsis thaliana" [GO:0003674 "molecular_function" evidence=ND] [GO:0009507 "chloroplast" evidence=ISM] [GO:0016021 "integral component of membrane" evidence=IEA] TAIR:locus:2050610 GO:GO:0016021 Proteomes:UP000006548 EMBL:CP002685 InterPro:IPR009291 Pfam:PF06101 HOGENOM:HOG000239723 OrthoDB:EOG093605C2 eggNOG:ENOG410IE4K eggNOG:…	.	XP_003595833.1 uncharacterized protein LOC11445525 [Medicago truncatula] <ABN08116.1 Protein of unknown function DUF946, plant [Medicago truncatula] <AES66084.1 DUF946 family protein [Medicago truncatula]	A2Q3B6_MEDTR/16-501 A2Q3B6.1 PF06101.8;DUF946;	3847.GLYMA08G16940.2	XM_003595785 Medicago truncatula DUF946 family protein mRNA	mtr:11445525 uncharacterized protein LOC11445525	9.76659	0.130991	0.00444385	0.0348808	0.185546	1.31206	0.185546	1.31206	1	12	0.34	3.74	0.33	3.36
c66742_g1_i1	.	.	KEH43548.1 hypothetical protein MTR_1g096290 [Medicago truncatula]	.	3847.GLYMA20G31620.2	XM_013614056 Medicago truncatula hypothetical protein partial mRNA	cam:101489186 uncharacterized LOC101489186	9.76659	0.130991	0.00444385	0.0348808	0.185546	1.31206	0.185546	1.31206	1	12	0.79	8.89	0.77	7.99
c68413_g1_i1	MGI|MGI:1921362 - symbol:Usp16 "ubiquitin specific peptidase 16" species:10090 "Mus musculus" [GO:0000278 "mitotic cell cycle" evidence=ISO] [GO:0003713 "transcription coactivator activity" evidence=ISO] [GO:0004197 "cysteine-type endopeptidase activity" evidence=ISO] [GO:0004843 "thiol-dependent ubiquitin-specific protease activity" evidence=ISO] [GO:0005515 "protein binding" evidence=IPI] [GO:0…	sp|Q9FPS0|UBP27_ARATH Ubiquitin carboxyl-terminal hydrolase 27 OS=Arabidopsis thaliana GN=UBP27 PE=2 SV=1	XP_003630151.2 ubiquitin carboxyl-terminal hydrolase 27 [Medicago truncatula] <AET04627.2 ubiquitin carboxyl-terminal hydrolase [Medicago truncatula]	G7LC68_MEDTR/72-567 G7LC68.2 PF00443.26;UCH;	3847.GLYMA05G32020.2	XM_003630103 Medicago truncatula ubiquitin carboxyl-terminal hydrolase mRNA	mtr:11428939 ubiquitin carboxyl-terminal hydrolase 27	9.76659	0.130991	0.00444385	0.0348808	0.185546	1.31206	0.185546	1.31206	1	12	0.77	8.68	0.75	7.8
c68485_g1_i1	.	.	.	.	.	.	.	9.76659	0.130991	0.00444385	0.0348808	0.185546	1.31206	0.185546	1.31206	1	12	0.49	5.47	0.48	4.91
c68560_g1_i1	TAIR|locus:2014164 - symbol:NUDT4 "AT1G18300" species:3702 "Arabidopsis thaliana" [GO:0000210 "NAD+ diphosphatase activity" evidence=IEA] [GO:0005634 "nucleus" evidence=IBA] [GO:0005737 "cytoplasm" evidence=IBA] [GO:0009507 "chloroplast" evidence=ISM] [GO:0016787 "hydrolase activity" evidence=ISS] [GO:0016818 "hydrolase activity, acting on acid anhydrides, in phosphorus-containing anhydrides" evi…	sp|Q9LE73|NUDT4_ARATH Nudix hydrolase 4 OS=Arabidopsis thaliana GN=NUDT4 PE=1 SV=1	XP_003619856.1 nudix hydrolase 18, mitochondrial [Medicago truncatula] <AES76074.1 nudix hydrolase-like protein [Medicago truncatula] <AFK34504.1 unknown [Medicago truncatula]	C6T3D6_SOYBN/55-185 C6T3D6.1 PF00293.25;NUDIX;	3847.GLYMA09G30390.1	XM_003619808 Medicago truncatula nudix hydrolase-like protein mRNA	mtr:11422802 nudix hydrolase 18, mitochondrial	9.76659	0.130991	0.00444385	0.0348808	0.185546	1.31206	0.185546	1.31206	1	12	0.3	3.24	0.29	2.91
c72095_g1_i1	TAIR|locus:2083440 - symbol:UBP14 "AT3G20630" species:3702 "Arabidopsis thaliana" [GO:0004843 "thiol-dependent ubiquitin-specific protease activity" evidence=ISS;IDA] [GO:0006511 "ubiquitin-dependent protein catabolic process" evidence=IEA] [GO:0008270 "zinc ion binding" evidence=IEA] [GO:0009793 "embryo development ending in seed dormancy" evidence=IMP] [GO:0016579 "protein deubiquitination" evi…	sp|Q8L6Y1|UBP14_ARATH Ubiquitin carboxyl-terminal hydrolase 14 OS=Arabidopsis thaliana GN=UBP14 PE=1 SV=1	GAU28745.1 hypothetical protein TSUD_372540 [Trifolium subterraneum]	I1LSZ2_SOYBN/313-804 I1LSZ2.2 PF00443.26;UCH;	3847.GLYMA12G22240.1	.	vra:106756413 ubiquitin carboxyl-terminal hydrolase 14	9.76659	0.130991	0.00444385	0.0348808	0.185546	1.31206	0.185546	1.31206	1	12	1.25	14.48	1.22	13.02
c72340_g1_i1	TAIR|locus:2065134 - symbol:UPB1 "AT2G47270" species:3702 "Arabidopsis thaliana" [GO:0003677 "DNA binding" evidence=IEA] [GO:0005634 "nucleus" evidence=ISM;IEA] [GO:0006351 "transcription, DNA-templated" evidence=IEA] [GO:0030154 "cell differentiation" evidence=IEA] [GO:0046983 "protein dimerization activity" evidence=IEA] [GO:0003700 "DNA binding transcription factor activity" evidence=ISS;IDA] …	sp|O22901|BH151_ARATH Transcription factor UPBEAT1 OS=Arabidopsis thaliana GN=UPB1 PE=2 SV=1	XP_004496369.1 PREDICTED: transcription factor UPBEAT1-like [Cicer arietinum]	.	3847.GLYMA20G31500.1	XM_013614071 Medicago truncatula hypothetical protein mRNA	cam:101491857 transcription factor UPBEAT1-like	9.76659	0.130991	0.00444385	0.0348808	0.185546	1.31206	0.185546	1.31206	1	12	0.8	9.05	0.78	8.13
c77805_g1_i1	.	.	.	.	.	CP023757 Solanum lycopersicum cultivar I-3 chromosome 1	.	9.76659	0.130991	0.00444385	0.0348808	0.185546	1.31206	0.185546	1.31206	1	12	0.29	3.13	0.28	2.81
c78995_g1_i1	.	.	PNX81978.1 hypothetical protein L195_g038004, partial [Trifolium pratense]	.	.	.	psat:127096005 uncharacterized protein LOC127096005	9.76659	0.130991	0.00444385	0.0348808	0.185546	1.31206	0.185546	1.31206	1	12	0.85	9.68	0.83	8.7
c76630_g1_i1	TAIR|locus:2091260 - symbol:DRT100 "DNA-DAMAGE REPAIR/TOLERATION 100" species:3702 "Arabidopsis thaliana" [GO:0005886 "plasma membrane" evidence=ISM] [GO:0006281 "DNA repair" evidence=IEA] [GO:0007165 "signal transduction" evidence=IC] [GO:0009650 "UV protection" evidence=IGI] [GO:0000166 "nucleotide binding" evidence=ISS] [GO:0009411 "response to UV" evidence=IGI] [GO:0009507 "chloroplast" evide…	sp|Q00874|DR100_ARATH DNA damage-repair/toleration protein DRT100 OS=Arabidopsis thaliana GN=DRT100 PE=2 SV=2	XP_003599106.1 DNA damage-repair/toleration protein DRT100 [Medicago truncatula] <AES69357.1 DNA-damage-repair/toleration DRT100-like protein [Medicago truncatula]	G7IWJ8_MEDTR/25-65 G7IWJ8.1 PF08263.9;LRRNT_2;	3694.POPTR_0009s06880.1	XM_003599058 Medicago truncatula DNA-damage-repair/toleration DRT100-like protein mRNA	mtr:11421938 DNA damage-repair/toleration protein DRT100	9.7596	4.58844	2.46416e-26	7.3095e-24	2.4308	5.45962	2.4308	5.45962	32	348	3.55	34.77	3.46	31.25
c17392_g1_i1	TAIR|locus:2176322 - symbol:AT5G22430 "AT5G22430" species:3702 "Arabidopsis thaliana" [GO:0003674 "molecular_function" evidence=ND] [GO:0008150 "biological_process" evidence=ND] [GO:0031225 "anchored component of membrane" evidence=TAS] TAIR:locus:2176322 Proteomes:UP000006548 EMBL:CP002688 GO:GO:0031225 EMBL:AB007651 UniGene:At.71675 UniGene:At.7366 eggNOG:ENOG410ZEJB OrthoDB:EOG09360PTX EMBL:AF…	.	XP_003596840.1 uncharacterized protein LOC11408133 [Medicago truncatula] <AES67091.1 pollen Ole e I family allergen [Medicago truncatula]	G7IHF3_MEDTR/27-109 G7IHF3.1 PF01190.14;Pollen_Ole_e_I;	3847.GLYMA13G39170.1	XM_003596792 Medicago truncatula pollen Ole e I family allergen mRNA	mtr:11408133 uncharacterized protein LOC11408133	9.73776	3.69466	2.9194e-19	4.4418e-17	1.73691	4.57666	1.73691	4.57666	17	185	7.6	76.11	7.41	68.41
c46991_g2_i1	.	.	AFK49077.1 unknown [Medicago truncatula]	.	3847.GLYMA15G38190.1	AC202301 Medicago truncatula clone mth2-166m2, complete sequence	mtr:25501074 repetitive proline-rich cell wall protein 1-like isoform X1	9.71134	2.95627	3.97687e-14	3.32605e-12	1.24639	3.85501	1.24639	3.85501	10	109	2.54	25.18	2.48	22.63
c48304_g1_i2	.	.	.	.	.	.	.	9.6985	2.02299	1.20663e-08	4.39114e-07	0.753808	2.9629	0.753808	2.9629	5	55	0.67	6.65	0.65	5.98
c19791_g1_i1	TAIR|locus:504956305 - symbol:AT1G21326 "AT1G21326" species:3702 "Arabidopsis thaliana" [GO:0003674 "molecular_function" evidence=ND] [GO:0005634 "nucleus" evidence=ISM] [GO:0008150 "biological_process" evidence=ND] TAIR:locus:504956305 EMBL:CP002684 Proteomes:UP000006548 InterPro:IPR008889 Pfam:PF05678 EMBL:AC036104 eggNOG:ENOG410IZ6V eggNOG:ENOG410YNID HOGENOM:HOG000239140 PIR:E86346 RefSeq:NP_…	sp|Q8LGD5|MKS1_ARATH Protein MKS1 OS=Arabidopsis thaliana GN=MKS1 PE=1 SV=2	XP_003602152.1 protein MKS1 [Medicago truncatula] <AES72403.1 MKS1-like protein [Medicago truncatula]	G7J659_MEDTR/61-88 G7J659.1 PF05678.11;VQ;	3847.GLYMA04G41820.1	XM_003602104 Medicago truncatula MKS1-like protein mRNA	mtr:11414826 protein MKS1	9.64847	1.72675	3.78178e-07	1.03539e-05	0.631328	2.6865	0.631328	2.6865	4	44	0.64	6.38	0.63	5.74
c53909_g8_i2	UNIPROTKB|I1KKB5 - symbol:GLYMA_07G146800 "Uncharacterized protein" species:3847 "Glycine max" [GO:0010143 "cutin biosynthetic process" evidence=IBA] [GO:0016020 "membrane" evidence=IBA] [GO:0016311 "dephosphorylation" evidence=IBA] [GO:0016791 "phosphatase activity" evidence=IBA] [GO:0090447 "glycerol-3-phosphate 2-O-acyltransferase activity" evidence=IBA] InterPro:IPR002123 Pfam:PF01553 SMART:S…	sp|O80437|GPAT6_ARATH Glycerol-3-phosphate 2-O-acyltransferase 6 OS=Arabidopsis thaliana GN=GPAT6 PE=1 SV=1	XP_003623222.2 glycerol-3-phosphate 2-O-acyltransferase 6 [Medicago truncatula] <AES79440.2 glycerol-3-phosphate acyltransferase [Medicago truncatula]	G7L6J6_MEDTR/26-206 G7L6J6.2 PF12710.4;HAD;	3847.GLYMA07G17720.1	XM_003623174 Medicago truncatula glycerol-3-phosphate acyltransferase mRNA	mtr:11410968 glycerol-3-phosphate 2-O-acyltransferase 6	9.51482	4.36666	1.70061e-24	4.27557e-22	2.27588	5.23661	2.27588	5.23661	28	297	2.79	26.68	2.72	23.98
c66619_g1_i1	UNIPROTKB|B9T536 - symbol:TPS10 "Terpene synthase 10" species:3988 "Ricinus communis" [GO:0010334 "sesquiterpene synthase activity" evidence=IDA] [GO:0051762 "sesquiterpene biosynthetic process" evidence=IDA] InterPro:IPR001906 InterPro:IPR005630 InterPro:IPR036965 Pfam:PF01397 Pfam:PF03936 GO:GO:0000287 Gene3D:1.10.600.10 Gene3D:1.50.10.130 InterPro:IPR008949 InterPro:IPR034741 InterPro:IPR00893…	sp|Q93X23|MYRS_QUEIL Myrcene synthase, chloroplastic OS=Quercus ilex PE=1 SV=1	XP_013464201.1 terpene synthase 10 isoform X1 [Medicago truncatula] <KEH38236.1 monoterpene synthase [Medicago truncatula]	A0A072V8U9_MEDTR/250-515 A0A072V8U9.1 PF03936.13;Terpene_synth_C;	29760.VIT_13s0067g03700.t01	XM_013608748 Medicago truncatula monoterpene synthase mRNA	psat:127136395 terpene synthase 10-like isoform X1	9.42984	1.69919	5.91305e-07	1.54308e-05	0.631328	2.65854	0.631328	2.65854	4	43	1.25	12.28	1.22	11.04
c51830_g1_i1	.	.	.	.	.	.	.	9.40669	0.84372	0.000143701	0.00198362	0.349926	1.89482	0.349926	1.89482	2	22	0.76	7.64	0.74	6.87
c54489_g6_i1	TAIR|locus:2167457 - symbol:AT5G36930 species:3702 "Arabidopsis thaliana" [GO:0005737 "cytoplasm" evidence=ISM] [GO:0006952 "defense response" evidence=ISS] [GO:0007165 "signal transduction" evidence=IEA] [GO:0016021 "integral component of membrane" evidence=IEA] [GO:0043531 "ADP binding" evidence=IEA] InterPro:IPR000157 InterPro:IPR002182 Pfam:PF00931 Pfam:PF01582 PROSITE:PS50104 SMART:SM00255 I…	sp|Q40392|TMVRN_NICGU TMV resistance protein N OS=Nicotiana glutinosa GN=N PE=1 SV=1	GAU29185.1 hypothetical protein TSUD_276040 [Trifolium subterraneum]	A0A072U5R8_MEDTR/124-394 A0A072U5R8.1 PF00931.19;NB-ARC;	3847.GLYMA01G27455.1	XM_012712637 PREDICTED: Cicer arietinum uncharacterized LOC101512894 (LOC101512894), mRNA	cam:101512894 uncharacterized LOC101512894	9.40669	0.84372	0.000143701	0.00198362	0.349926	1.89482	0.349926	1.89482	2	22	0.76	7.71	0.74	6.93
c62249_g1_i1	UNIPROTKB|I1MPJ8 - symbol:GLYMA_16G180200 "Protein DETOXIFICATION" species:3847 "Glycine max" [GO:0006855 "drug transmembrane transport" evidence=IBA] [GO:0015238 "drug transmembrane transporter activity" evidence=IBA] InterPro:IPR002528 Pfam:PF01554 GO:GO:0016021 Proteomes:UP000008827 GO:GO:0015297 GO:GO:0006855 GO:GO:0015238 eggNOG:KOG1347 eggNOG:COG0534 KO:K03327 TIGRFAMs:TIGR00797 OrthoDB:EOG…	sp|F4JTB3|DTX35_ARATH Protein DETOXIFICATION 35 OS=Arabidopsis thaliana GN=DTX35 PE=1 SV=1	XP_013452178.1 protein DETOXIFICATION 35 isoform X1 [Medicago truncatula] <KEH26206.1 MATE efflux family protein [Medicago truncatula]	A0A072UK38_MEDTR/261-423 A0A072UK38.1 PF01554.15;MatE;	3847.GLYMA16G29920.1	XM_013596724 Medicago truncatula MATE efflux family protein partial mRNA	mtr:25496404 protein DETOXIFICATION 35 isoform X1	9.40669	0.84372	0.000143701	0.00198362	0.349926	1.89482	0.349926	1.89482	2	22	0.57	5.71	0.56	5.13
c53398_g3_i3	TAIR|locus:2065858 - symbol:RABA5d "AT2G31680" species:3702 "Arabidopsis thaliana" [GO:0003924 "GTPase activity" evidence=IEA] [GO:0005525 "GTP binding" evidence=IEA;ISS] [GO:0005794 "Golgi apparatus" evidence=ISM] [GO:0005886 "plasma membrane" evidence=IEA] [GO:0015031 "protein transport" evidence=IEA] [GO:0005829 "cytosol" evidence=IDA] [GO:0042470 "melanosome" evidence=IBA] InterPro:IPR001806 …	sp|P19892|RAA5E_ARATH Ras-related protein RABA5e OS=Arabidopsis thaliana GN=RABA5E PE=2 SV=1	XP_003622764.1 ras-related protein RABA5b [Medicago truncatula] <AES78982.1 RAB GTPase-like protein A1D [Medicago truncatula]	G3ECQ7_SOYBN/14-175 G3ECQ7.1 PF00071.19;Ras;	3847.GLYMA08G45920.1	XM_003622716 Medicago truncatula RAB GTPase-like protein A1D mRNA	mtr:11426947 ras-related protein RABA5b	9.37693	2.42839	1.18443e-10	6.05913e-09	0.971392	3.34268	0.971392	3.34268	7	74	1.15	10.97	1.12	9.86
c44185_g1_i1	.	.	.	.	.	XM_013601100 Medicago truncatula pollen protein Ole E I-like protein mRNA	.	9.3587	5.11063	1.26214e-29	4.90947e-27	2.9237	5.97246	2.9237	5.97246	48	500	19.67	188.04	19.17	169
c37408_g3_i1	.	.	.	.	.	.	.	9.27761	1.31657	3.93054e-06	8.45404e-05	0.497477	2.30875	0.497477	2.30875	3	32	0.7	6.79	0.68	6.1
c69935_g1_i1	TAIR|locus:1005716726 - symbol:AT1G15385 "AT1G15385" species:3702 "Arabidopsis thaliana" [GO:0003674 "molecular_function" evidence=ND] [GO:0005634 "nucleus" evidence=ISM] [GO:0008150 "biological_process" evidence=ND] TAIR:locus:1005716726 EMBL:CP002684 Proteomes:UP000006548 InterPro:IPR008480 Pfam:PF05553 EMBL:AY136377 EMBL:BT000192 EMBL:AK221651 RefSeq:NP_849669.1 UniGene:At.47031 IntAct:Q8L7A6 …	.	XP_003597867.1 uncharacterized protein LOC11442040 [Medicago truncatula] <ABD28404.1 hypothetical protein MtrDRAFT_AC148340g20v2 [Medicago truncatula] <AES68118.1 DUF761 domain protein [Medicago truncatula]	A0A072UHU7_MEDTR/49-84 A0A072UHU7.1 PF05553.8;DUF761;	3847.GLYMA15G01230.1	XM_003597819 Medicago truncatula DUF761 domain protein mRNA	mtr:11442040 uncharacterized protein LOC11442040	9.27761	1.31657	3.93054e-06	8.45404e-05	0.497477	2.30875	0.497477	2.30875	3	32	2.46	24.71	2.4	22.21
c51832_g1_i1	TAIR|locus:2169404 - symbol:PGIP2 "AT5G06870" species:3702 "Arabidopsis thaliana" [GO:0005576 "extracellular region" evidence=ISM;IEA] [GO:0006952 "defense response" evidence=ISS] [GO:0016020 "membrane" evidence=IEA] [GO:0007165 "signal transduction" evidence=IC] [GO:0090353 "polygalacturonase inhibitor activity" evidence=IDA] [GO:0005618 "cell wall" evidence=IDA] [GO:0009505 "plant-type cell wal…	sp|Q9M5J8|PGIP2_ARATH Polygalacturonase inhibitor 2 OS=Arabidopsis thaliana GN=PGIP2 PE=2 SV=2	GAU23455.1 hypothetical protein TSUD_331530 [Trifolium subterraneum]	A2Q4V2_MEDTR/31-69 A2Q4V2.1 PF08263.9;LRRNT_2;	3847.GLYMA19G32700.1	XM_003625170 Medicago truncatula polygalacturonase inhibitor mRNA	mtr:11428200 polygalacturonase inhibitor	9.24317	6.45279	8.13602e-38	6.2123e-35	4.17142	7.3078	4.17142	7.3078	124	1274	16.23	150.58	15.82	135.34
c33282_g1_i1	TAIR|locus:2139320 - symbol:AT4G03010 species:3702 "Arabidopsis thaliana" [GO:0005576 "extracellular region" evidence=ISM] [GO:0007165 "signal transduction" evidence=IC] InterPro:IPR001611 Pfam:PF13516 Pfam:PF13855 PROSITE:PS51450 TAIR:locus:2139320 Proteomes:UP000006548 EMBL:CP002687 eggNOG:KOG0619 eggNOG:COG4886 Gene3D:3.80.10.10 InterPro:IPR032675 SUPFAM:SSF52058 EMBL:AF069442 EMBL:AL161495 In…	.	AMM42795.1 LRR-RLK, partial [Vernicia fordii]	F6HQ38_VITVI/198-257 F6HQ38.1 PF13855.3;LRR_8;	3711.Bra036226.1-P	AC239724 Medicago truncatula strain A17 clone mte1-33a22, complete sequence	csat:104760757 probably inactive leucine-rich repeat receptor-like protein kinase IMK2	9.21121	1.67108	9.25093e-07	2.2978e-05	0.631328	2.63002	0.631328	2.63002	4	42	0.91	8.68	0.89	7.8
c53313_g5_i1	TAIR|locus:2124804 - symbol:CSLC5 "AT4G31590" species:3702 "Arabidopsis thaliana" [GO:0000139 "Golgi membrane" evidence=IEA] [GO:0005794 "Golgi apparatus" evidence=ISM] [GO:0016021 "integral component of membrane" evidence=IEA] [GO:0016757 "transferase activity, transferring glycosyl groups" evidence=IEA;ISS] [GO:0016759 "cellulose synthase activity" evidence=ISS] [GO:0071555 "cell wall organizat…	sp|Q9SB75|CSLC5_ARATH Probable xyloglucan glycosyltransferase 5 OS=Arabidopsis thaliana GN=CSLC5 PE=1 SV=1	XP_003604151.1 probable xyloglucan glycosyltransferase 5 [Medicago truncatula] <AES86348.1 xyloglucan glycosyltransferase [Medicago truncatula]	A0A022Q6C1_ERYGU/249-469 A0A022Q6C1.1 PF13632.3;Glyco_trans_2_3;	3847.GLYMA08G23820.1	XM_003604103 Medicago truncatula xyloglucan glycosyltransferase mRNA	mtr:11434384 probable xyloglucan glycosyltransferase 5	9.20643	3.25026	7.66526e-16	8.31721e-14	1.47727	4.1342	1.47727	4.1342	13	134	1.66	15.48	1.62	13.91
c20795_g1_i1	.	.	AES82811.1 hypothetical protein MTR_7g118070 [Medicago truncatula]	.	3847.GLYMA03G42175.1	XM_003626545 Medicago truncatula hypothetical protein mRNA	lja:Lj2g3v3260020.1 Lj2g3v3260020.1; -	9.17967	3.44507	9.71239e-17	1.14745e-14	1.61292	4.32418	1.61292	4.32418	15	154	4.8	45.03	4.68	40.47
c53282_g1_i1	UNIPROTKB|I1MII8 - symbol:GLYMA_15G224200 "Uncharacterized protein" species:3847 "Glycine max" [GO:0005886 "plasma membrane" evidence=IBA] [GO:0009705 "plant-type vacuole membrane" evidence=IBA] [GO:0016021 "integral component of membrane" evidence=IBA] [GO:0022821 "potassium ion antiporter activity" evidence=IBA] [GO:0090333 "regulation of stomatal closure" evidence=IBA] InterPro:IPR001958 Inter…	sp|Q8RWN2|ZIF1_ARATH Protein ZINC INDUCED FACILITATOR 1 OS=Arabidopsis thaliana GN=ZIF1 PE=1 SV=2	XP_003598367.2 protein ZINC INDUCED FACILITATOR-LIKE 1 isoform X1 [Medicago truncatula] <AES68618.2 zinc induced facilitator-like protein [Medicago truncatula]	B4FA49_MAIZE/56-486 B4FA49.1 PF07690.13;MFS_1;	3847.GLYMA15G35440.1	XM_003628596 Medicago truncatula zinc induced facilitator-like protein partial mRNA	mtr:11407005 protein ZINC INDUCED FACILITATOR-LIKE 1 isoform X1	9.17076	1.95486	4.31634e-08	1.43525e-06	0.753808	2.89261	0.753808	2.89261	5	52	1.6	15.21	1.56	13.67
c51543_g1_i1	TAIR|locus:2065499 - symbol:KCS12 "3-ketoacyl-CoA synthase 12" species:3702 "Arabidopsis thaliana" [GO:0005576 "extracellular region" evidence=ISM] [GO:0006633 "fatty acid biosynthetic process" evidence=IEA] [GO:0016020 "membrane" evidence=IEA] [GO:0016746 "transferase activity, transferring acyl groups" evidence=ISS] [GO:0102336 "3-oxo-arachidoyl-CoA synthase activity" evidence=IEA] [GO:0102337 …	sp|Q9SIB2|KCS12_ARATH 3-ketoacyl-CoA synthase 12 OS=Arabidopsis thaliana GN=KCS12 PE=2 SV=1	XP_003606588.1 3-ketoacyl-CoA synthase 12 [Medicago truncatula] <AES88785.1 3-ketoacyl-CoA synthase-like protein [Medicago truncatula]	G7JSP0_MEDTR/23-313 G7JSP0.1 PF08392.9;FAE1_CUT1_RppA;	3847.GLYMA11G15440.2	AC148609 Medicago truncatula clone mth2-58e8, complete sequence	mtr:11412931 3-ketoacyl-CoA synthase 12	9.03156	4.44374	5.04145e-24	1.19465e-21	2.3936	5.30586	2.3936	5.30586	31	312	2.55	23.11	2.49	20.77
c53184_g2_i3	TAIR|locus:2202690 - symbol:AT1G60010 "AT1G60010" species:3702 "Arabidopsis thaliana" [GO:0003674 "molecular_function" evidence=ND] [GO:0005634 "nucleus" evidence=ISM] TAIR:locus:2202690 EMBL:CP002684 Proteomes:UP000006548 EMBL:AC005966 Gene3D:3.60.15.10 InterPro:IPR036866 InterPro:IPR025322 Pfam:PF14009 OrthoDB:EOG09360RIE EMBL:BT004978 EMBL:AK117703 PIR:D96624 RefSeq:NP_564752.1 UniGene:At.3673…	.	XP_003628662.1 uncharacterized protein LOC11411027 [Medicago truncatula] <AET03138.1 DUF4228 domain protein [Medicago truncatula]	G7LFF9_MEDTR/1-170 G7LFF9.1 PF14009.3;DUF4228;	3847.GLYMA18G17970.1	XM_003628614 Medicago truncatula DUF4228 domain protein partial mRNA	mtr:11411027 uncharacterized protein LOC11411027	8.99893	2.71701	4.04059e-12	2.57499e-10	1.16042	3.61421	1.16042	3.61421	9	91	1.49	13.67	1.46	12.29
c54073_g12_i1	TAIR|locus:2165026 - symbol:ET2 "effector of transcription2" species:3702 "Arabidopsis thaliana" [GO:0005634 "nucleus" evidence=ISM] [GO:0097100 "supercoiled DNA binding" evidence=IDA] [GO:2000033 "regulation of seed dormancy process" evidence=IMP] TAIR:locus:2165026 Proteomes:UP000006548 GO:GO:0005634 GO:GO:0005737 EMBL:CP002688 GO:GO:0045892 GO:GO:0006351 GO:GO:2000033 GO:GO:0010089 GO:GO:00971…	sp|F4K933|ET2_ARATH Protein EFFECTOR OF TRANSCRIPTION 2 OS=Arabidopsis thaliana GN=ET2 PE=1 SV=1	XP_003620925.1 protein EFFECTOR OF TRANSCRIPTION 2 [Medicago truncatula] <AES77143.1 effector of transcription protein [Medicago truncatula]	.	3847.GLYMA07G15450.1	AC166146 Medicago truncatula clone mth2-174g5, complete sequence	psat:127118280 protein EFFECTOR OF TRANSCRIPTION 2-like	8.99636	2.1717	5.62731e-09	2.1766e-07	0.866698	3.09396	0.866698	3.09396	6	61	1.17	10.78	1.14	9.69
c68514_g1_i1	.	.	.	.	.	.	.	8.99636	2.1717	5.62731e-09	2.1766e-07	0.866698	3.09396	0.866698	3.09396	6	61	2.22	20.71	2.17	18.62
c35729_g1_i1	TAIR|locus:2174648 - symbol:MPL1 "AT5G14180" species:3702 "Arabidopsis thaliana" [GO:0003824 "catalytic activity" evidence=ISS] [GO:0004806 "triglyceride lipase activity" evidence=IEA] [GO:0005576 "extracellular region" evidence=ISM;IEA] [GO:0016042 "lipid catabolic process" evidence=IEA] [GO:0002213 "defense response to insect" evidence=IMP] [GO:0016298 "lipase activity" evidence=IDA] InterPro:I…	sp|Q67ZU1|LIP2_ARATH Triacylglycerol lipase 2 OS=Arabidopsis thaliana GN=LIP2 PE=2 SV=1	AES99811.2 triacylglycerol lipase-like protein [Medicago truncatula]	D7UBD6_VITVI/72-375 D7UBD6.1 PF00561.17;Abhydrolase_1;	3847.GLYMA14G05510.2	XM_003616805 Medicago truncatula triacylglycerol lipase-like protein mRNA	mtr:11421296 triacylglycerol lipase 2	8.98887	1.27969	6.44259e-06	0.000130987	0.497477	2.27231	0.497477	2.27231	3	31	0.85	8.04	0.83	7.23
c52629_g5_i1	TAIR|locus:2008550 - symbol:AT1G67750 species:3702 "Arabidopsis thaliana" [GO:0005576 "extracellular region" evidence=ISM] [GO:0030570 "pectate lyase activity" evidence=IEA;ISS] [GO:0045490 "pectin catabolic process" evidence=IEA] [GO:0046872 "metal ion binding" evidence=IEA] UniPathway:UPA00545 InterPro:IPR002022 TAIR:locus:2008550 EMBL:CP002684 Proteomes:UP000006548 GO:GO:0046872 GO:GO:0045490 …	sp|Q9FXD8|PLY5_ARATH Probable pectate lyase 5 OS=Arabidopsis thaliana GN=At1g67750 PE=2 SV=2	XP_003601871.1 probable pectate lyase 5 [Medicago truncatula] <AES72122.1 pectate lyase family protein [Medicago truncatula]	G7J2L5_MEDTR/132-320 G7J2L5.1 PF00544.16;Pec_lyase_C;	3847.GLYMA18G01560.1	XM_003601823 Medicago truncatula pectate lyase family protein mRNA	mtr:11411484 probable pectate lyase 5	8.98887	1.27969	6.44259e-06	0.000130987	0.497477	2.27231	0.497477	2.27231	3	31	0.65	6.11	0.63	5.49
c19994_g1_i1	.	.	.	.	.	KJ788292 Trifolium strictum chloroplast, complete genome	.	8.98165	0.792013	0.000243751	0.00315156	0.349926	1.84606	0.349926	1.84606	2	21	1.52	14.94	1.48	13.43
c36196_g1_i1	UNIPROTKB|I1LYD3 - symbol:I1LYD3 "Uncharacterized protein" species:3847 "Glycine max" [GO:0005789 "endoplasmic reticulum membrane" evidence=IBA] [GO:0006506 "GPI anchor biosynthetic process" evidence=IBA] [GO:0051377 "mannose-ethanolamine phosphotransferase activity" evidence=IBA] InterPro:IPR002591 InterPro:IPR017849 InterPro:IPR017850 Pfam:PF01663 GO:GO:0016021 GO:GO:0005789 Proteomes:UP0000088…	sp|Q9JJI6|PIGO_MOUSE GPI ethanolamine phosphate transferase 3 OS=Mus musculus GN=Pigo PE=1 SV=2	XP_013458368.1 GPI ethanolamine phosphate transferase 3 isoform X1 [Medicago truncatula] <KEH32399.1 alkaline-phosphatase-like protein [Medicago truncatula]	I1LYD3_SOYBN/58-297 I1LYD3.2 PF01663.19;Phosphodiest;	3847.GLYMA13G17720.1	XM_013602914 Medicago truncatula alkaline-phosphatase-like protein mRNA	mtr:25494146 GPI ethanolamine phosphate transferase 3	8.98165	0.792013	0.000243751	0.00315156	0.349926	1.84606	0.349926	1.84606	2	21	0.53	5.07	0.52	4.56
c40180_g1_i1	.	.	.	.	.	.	.	8.98165	0.792013	0.000243751	0.00315156	0.349926	1.84606	0.349926	1.84606	2	21	0.67	6.42	0.65	5.77
c46665_g2_i1	UNIPROTKB|F6I2Z2 - symbol:VIT_15s0048g02450 "Putative uncharacterized protein" species:29760 "Vitis vinifera" [GO:0005829 "cytosol" evidence=IBA] [GO:0008171 "O-methyltransferase activity" evidence=IBA] [GO:0008757 "S-adenosylmethionine-dependent methyltransferase activity" evidence=IBA] [GO:0019438 "aromatic compound biosynthetic process" evidence=IBA] InterPro:IPR001077 InterPro:IPR012967 Inter…	sp|A9X7L0|ANMT_RUTGR Anthranilate N-methyltransferase OS=Ruta graveolens PE=1 SV=1	KEH18560.1 caffeic acid O-methyltransferase [Medicago truncatula]	A0A072TYD0_MEDTR/93-315 A0A072TYD0.1 PF00891.15;Methyltransf_2;	3847.GLYMA07G05480.1	XM_013589081 Medicago truncatula caffeic acid O-methyltransferase partial mRNA	psat:127076154 caffeic acid 3-O-methyltransferase-like	8.98165	0.792013	0.000243751	0.00315156	0.349926	1.84606	0.349926	1.84606	2	21	2.3	23.26	2.24	20.91
c51194_g1_i1	UNIPROTKB|I1JEX7 - symbol:I1JEX7 "Uncharacterized protein" species:3847 "Glycine max" [GO:0003777 "microtubule motor activity" evidence=IBA] [GO:0005871 "kinesin complex" evidence=IBA] [GO:0007018 "microtubule-based movement" evidence=IBA] [GO:0016887 "ATPase activity" evidence=IBA] InterPro:IPR001752 InterPro:IPR019821 InterPro:IPR027640 InterPro:IPR036961 Pfam:PF00225 PRINTS:PR00380 PROSITE:PS0…	sp|Q27IK7|KN12C_ARATH Kinesin-like protein KIN-12C OS=Arabidopsis thaliana GN=KIN12C PE=1 SV=1	XP_004505180.1 PREDICTED: phragmoplast orienting kinesin 2 isoform X1 [Cicer arietinum]	.	3847.GLYMA02G15340.1	XM_003607993 Medicago truncatula kinesin motor domain protein mRNA	cam:101488891 phragmoplast orienting kinesin 2	8.98165	0.792013	0.000243751	0.00315156	0.349926	1.84606	0.349926	1.84606	2	21	0.51	4.85	0.5	4.36
c51734_g1_i3	TAIR|locus:504955173 - symbol:AT5G31412 species:3702 "Arabidopsis thaliana" [GO:0005634 "nucleus" evidence=ISM] [GO:0008150 "biological_process" evidence=ND] InterPro:IPR008906 Pfam:PF05699 InterPro:IPR012337 InterPro:IPR007021 TAIR:locus:504955173 Proteomes:UP000006548 EMBL:CP002688 GO:GO:0046983 SUPFAM:SSF53098 Pfam:PF04937 RefSeq:NP_680273.1 UniGene:At.55101 ProteinModelPortal:F4KCY3 PaxDb:F4K…	.	PNX78363.1 hypothetical protein L195_g034341 [Trifolium pratense]	A0A0D3BU99_BRAOL/198-362 A0A0D3BU99.1 PF04937.12;DUF659;	3847.GLYMA17G15675.1	.	psat:127081617 uncharacterized protein LOC127081617	8.98165	0.792013	0.000243751	0.00315156	0.349926	1.84606	0.349926	1.84606	2	21	0.47	4.51	0.46	4.05
c52278_g2_i1	TAIR|locus:2018536 - symbol:AT1G65780 species:3702 "Arabidopsis thaliana" [GO:0005634 "nucleus" evidence=ISM] [GO:0008150 "biological_process" evidence=ND] InterPro:IPR027417 TAIR:locus:2018536 SUPFAM:SSF52540 EMBL:CP002684 Proteomes:UP000006548 GO:GO:0016787 eggNOG:COG1112 eggNOG:KOG1801 KO:K10706 RefSeq:NP_176754.1 UniGene:At.52386 SMR:F4IBK4 STRING:3702.AT1G65780.1 PaxDb:F4IBK4 EnsemblPlants:A…	.	AES70857.2 P-loop nucleoside triphosphate hydrolase superfamily protein [Medicago truncatula]	.	3847.GLYMA11G32931.1	XM_003600558 Medicago truncatula P-loop nucleoside triphosphate hydrolase superfamily protein partial mRNA	mtr:11426559 helicase SEN1	8.98165	0.792013	0.000243751	0.00315156	0.349926	1.84606	0.349926	1.84606	2	21	1.06	10.33	1.04	9.29
c9236_g1_i1	UNIPROTKB|I1M2W4 - symbol:GLYMA_13G265300 "Uncharacterized protein" species:3847 "Glycine max" [GO:0016020 "membrane" evidence=IBA] [GO:0016709 "oxidoreductase activity, acting on paired donors, with incorporation or reduction of molecular oxygen, NAD(P)H as one donor, and incorporation of one atom of oxygen" evidence=IBA] [GO:0044550 "secondary metabolite biosynthetic process" evidence=IBA] Inte…	sp|O64635|C76C4_ARATH Cytochrome P450 76C4 OS=Arabidopsis thaliana GN=CYP76C4 PE=3 SV=1	XP_013467818.1 geraniol 8-hydroxylase [Medicago truncatula] <KEH41855.1 cytochrome P450 family protein [Medicago truncatula]	A0A072VUW7_MEDTR/55-503 A0A072VUW7.1 PF00067.19;p450;	3847.GLYMA13G34010.1	XM_013612364 Medicago truncatula cytochrome P450 family protein mRNA	mtr:25483663 geraniol 8-hydroxylase	8.96153	0.0445616	0.00788025	0.0553053	0.185546	1.23841	0.185546	1.23841	1	11	0.31	3.06	0.3	2.75
c25356_g1_i1	TAIR|locus:2178203 - symbol:AT5G09960 "AT5G09960" species:3702 "Arabidopsis thaliana" [GO:0003674 "molecular_function" evidence=ND] [GO:0005634 "nucleus" evidence=ISM] [GO:0008150 "biological_process" evidence=ND] [GO:0005886 "plasma membrane" evidence=IDA] TAIR:locus:2178203 Pfam:PF05627 Proteomes:UP000006548 GO:GO:0005886 EMBL:CP002688 InterPro:IPR008700 EMBL:BT024549 EMBL:AK176727 RefSeq:NP_56…	.	XP_003602491.1 uncharacterized protein LOC11443495 [Medicago truncatula] <AES72742.1 pathogenic type III effector avirulence factor Avr AvrRpt-cleavage: cleavage site protein [Medicago truncatula]	G7JAB0_MEDTR/12-42 G7JAB0.1 PF05627.8;AvrRpt-cleavage;	3847.GLYMA04G39680.1	XM_003602443 Medicago truncatula pathogenic type III effector avirulence factor Avr AvrRpt-cleavage: cleavage site protein mRNA	mtr:11443495 uncharacterized protein LOC11443495	8.96153	0.0445616	0.00788025	0.0553053	0.185546	1.23841	0.185546	1.23841	1	11	0.56	5.71	0.55	5.13
c26998_g1_i1	UNIPROTKB|K7KC87 - symbol:GLYMA_03G017100 "Uncharacterized protein" species:3847 "Glycine max" [GO:0005634 "nucleus" evidence=IBA] [GO:0005737 "cytoplasm" evidence=IBA] InterPro:IPR000225 InterPro:IPR016024 Pfam:PF00514 SMART:SM00185 InterPro:IPR011989 GO:GO:0005634 GO:GO:0005737 Gene3D:1.25.10.10 SUPFAM:SSF48371 Proteomes:UP000008827 OMA:MIGESGC OrthoDB:EOG093607J2 eggNOG:ENOG410ITMN eggNOG:ENOG…	sp|Q9C6Y4|CSI2_ARATH Protein CELLULOSE SYNTHASE INTERACTIVE 2 OS=Arabidopsis thaliana GN=CSI2 PE=3 SV=1	XP_013444940.1 protein CELLULOSE SYNTHASE INTERACTIVE 1 isoform X2 [Medicago truncatula] <XP_024629327.1 protein CELLULOSE SYNTHASE INTERACTIVE 1 isoform X2 [Medicago truncatula] <XP_024629328.1 protein CELLULOSE SYNTHASE INTERACTIVE 1 isoform X2 [Medicago truncatula] <KEH18965.1 armadillo/beta-catenin-like repeat protein [Medicago truncatula]	M1CNM2_SOLTU/383-423 M1CNM2.1 PF00514.20;Arm;	3847.GLYMA03G01910.2	XM_013589487 Medicago truncatula armadillo/beta-catenin-like repeat protein mRNA	mtr:25500952 protein CELLULOSE SYNTHASE INTERACTIVE 1	8.96153	0.0445616	0.00788025	0.0553053	0.185546	1.23841	0.185546	1.23841	1	11	1.41	15.14	1.37	13.61
c36798_g2_i1	.	.	.	.	.	.	.	8.96153	0.0445616	0.00788025	0.0553053	0.185546	1.23841	0.185546	1.23841	1	11	0.63	6.41	0.61	5.76
c37728_g1_i1	.	.	.	.	.	.	.	8.96153	0.0445616	0.00788025	0.0553053	0.185546	1.23841	0.185546	1.23841	1	11	1.81	19.91	1.77	17.9
c38499_g1_i1	TAIR|locus:2058309 - symbol:AT2G04570 "AT2G04570" species:3702 "Arabidopsis thaliana" [GO:0005576 "extracellular region" evidence=ISM;IEA] [GO:0016042 "lipid catabolic process" evidence=IEA] [GO:0016788 "hydrolase activity, acting on ester bonds" evidence=IEA] [GO:0052689 "carboxylic ester hydrolase activity" evidence=ISS] InterPro:IPR001087 Pfam:PF00657 TAIR:locus:2058309 Proteomes:UP000006548 G…	sp|Q9SJB4|GDL34_ARATH GDSL esterase/lipase At2g04570 OS=Arabidopsis thaliana GN=At2g04570 PE=2 SV=1	XP_003601542.1 GDSL esterase/lipase At2g04570 [Medicago truncatula] <AES71793.1 GDSL-like lipase/acylhydrolase [Medicago truncatula]	G7J8W2_MEDTR/39-351 G7J8W2.1 PF00657.19;Lipase_GDSL;	3847.GLYMA13G13300.1	XM_003601494 Medicago truncatula GDSL-like lipase/acylhydrolase partial mRNA	mtr:11438504 GDSL esterase/lipase At2g04570	8.96153	0.0445616	0.00788025	0.0553053	0.185546	1.23841	0.185546	1.23841	1	11	2.59	29.43	2.52	26.45
c40679_g1_i1	UNIPROTKB|I1LZZ7 - symbol:GLYMA_13G168000 "Uncharacterized protein" species:3847 "Glycine max" [GO:0004004 "ATP-dependent RNA helicase activity" evidence=IBA] [GO:0010501 "RNA secondary structure unwinding" evidence=IBA] InterPro:IPR011545 Pfam:PF00270 InterPro:IPR001650 Pfam:PF00271 InterPro:IPR027417 SUPFAM:SSF52540 GO:GO:0005524 GO:GO:0005737 GO:GO:0005730 Proteomes:UP000008827 GO:GO:0003676 G…	sp|Q6Z4K6|RH52B_ORYSJ DEAD-box ATP-dependent RNA helicase 52B OS=Oryza sativa subsp. japonica GN=PL10B PE=2 SV=1	XP_003609294.1 DEAD-box ATP-dependent RNA helicase 52B [Medicago truncatula] <AES91491.1 DEAD-box ATP-dependent RNA helicase-like protein [Medicago truncatula]	G7JCV9_MEDTR/163-349 G7JCV9.1 PF00270.26;DEAD;	3847.GLYMA13G23720.1	XM_003609246 Medicago truncatula DEAD-box ATP-dependent RNA helicase-like protein mRNA	mtr:11443667 DEAD-box ATP-dependent RNA helicase 52B	8.96153	0.0445616	0.00788025	0.0553053	0.185546	1.23841	0.185546	1.23841	1	11	1.46	15.76	1.43	14.16
c40867_g1_i1	.	.	.	.	.	XM_013586430 Medicago truncatula WW domain-binding protein partial mRNA	.	8.96153	0.0445616	0.00788025	0.0553053	0.185546	1.23841	0.185546	1.23841	1	11	0.49	5.01	0.48	4.51
c43227_g1_i1	.	.	.	.	.	.	.	8.96153	0.0445616	0.00788025	0.0553053	0.185546	1.23841	0.185546	1.23841	1	11	0.68	6.99	0.66	6.29
c44324_g1_i1	.	.	.	.	.	.	.	8.96153	0.0445616	0.00788025	0.0553053	0.185546	1.23841	0.185546	1.23841	1	11	0.67	6.92	0.66	6.22
c44824_g2_i1	TAIR|locus:2119886 - symbol:AT4G29090 "AT4G29090" species:3702 "Arabidopsis thaliana" [GO:0003676 "nucleic acid binding" evidence=IEA] [GO:0003723 "RNA binding" evidence=ISS] [GO:0003964 "RNA-directed DNA polymerase activity" evidence=IEA;ISS] [GO:0005739 "mitochondrion" evidence=ISM] [GO:0006278 "RNA-dependent DNA biosynthetic process" evidence=ISS] InterPro:IPR036397 InterPro:IPR012337 TAIR:loc…	.	XP_024633515.1 uncharacterized protein LOC112419817 [Medicago truncatula]	A0A072V5U8_MEDTR/5-71 A0A072V5U8.1 PF13456.3;RVT_3;	39947.LOC_Os12g16750.1	.	mtr:112419817 uncharacterized protein LOC112419817	8.96153	0.0445616	0.00788025	0.0553053	0.185546	1.23841	0.185546	1.23841	1	11	0.31	3.13	0.3	2.82
c45767_g1_i1	TAIR|locus:2102057 - symbol:AtVIP1 "Arabidopsis homolog of yeast Vip1 1" species:3702 "Arabidopsis thaliana" [GO:0005737 "cytoplasm" evidence=ISM] [GO:0006020 "inositol metabolic process" evidence=IBA] [GO:0033857 "diphosphoinositol-pentakisphosphate kinase activity" evidence=IBA] [GO:0005886 "plasma membrane" evidence=IDA] [GO:0000828 "inositol hexakisphosphate kinase activity" evidence=IGI;IMP]…	sp|F4J8C6|VIP1L_ARATH Inositol hexakisphosphate and diphosphoinositol-pentakisphosphate kinase VIP1 OS=Arabidopsis thaliana GN=VIP1 PE=1 SV=1	XP_003621088.2 inositol hexakisphosphate and diphosphoinositol-pentakisphosphate kinase VIP2 isoform X1 [Medicago truncatula] <ABN07938.1 Histidine acid phosphatase [Medicago truncatula] <AES77306.2 phosphoglycerate mutase-like protein [Medicago truncatula]	E3KMW8_PUCGT/176-351 E3KMW8.2 PF08443.8;RimK;	3847.GLYMA09G37610.2	XM_013592069 Medicago truncatula phosphoglycerate mutase-like protein partial mRNA	mtr:11405383 inositol hexakisphosphate and diphosphoinositol-pentakisphosphate kinase VIP2 isoform X1	8.96153	0.0445616	0.00788025	0.0553053	0.185546	1.23841	0.185546	1.23841	1	11	0.57	5.81	0.55	5.22
c47294_g1_i1	.	.	.	.	.	.	.	8.96153	0.0445616	0.00788025	0.0553053	0.185546	1.23841	0.185546	1.23841	1	11	1.77	19.44	1.73	17.47
c48309_g1_i1	UNIPROTKB|Q4K524 - symbol:rplJ "50S ribosomal protein L10" species:220664 "Pseudomonas protegens Pf-5" [GO:0003735 "structural constituent of ribosome" evidence=ISM] [GO:0006412 "translation" evidence=ISM] [GO:0022625 "cytosolic large ribosomal subunit" evidence=ISM] HAMAP:MF_00362 InterPro:IPR001790 InterPro:IPR002363 Pfam:PF00466 PROSITE:PS01109 GO:GO:0006412 GO:GO:0042254 GO:GO:0005840 EMBL:CP…	sp|C3K2Y5|RL10_PSEFS 50S ribosomal protein L10 OS=Pseudomonas fluorescens (strain SBW25) GN=rplJ PE=3 SV=1	WP_015886139.1 MULTISPECIES: 50S ribosomal protein L10 [Pseudomonas] <C3K2Y5.1 RecName: Full=50S ribosomal protein L10 <CAY52781.1 50S ribosomal protein L10 [Pseudomonas fluorescens SBW25] <KJZ52751.1 50S ribosomal protein L10 [Pseudomonas fluorescens] <KJZ56992.1 50S ribosomal protein L10 [Pseudomonas fluorescens] <AKS07818.1 50S ribosomal protein L10 [Pseudomonas trivialis] <KRP63750.1 50S ribo…	RL7_PSEFS/4-57 C3K2Y4.1 PF16320.2;Ribosomal_L12_N;	216595.PFLU5536	AM181176 Pseudomonas fluorescens SBW25 complete genome	lve:103088516 50S ribosomal protein L10, chloroplastic-like	8.96153	0.0445616	0.00788025	0.0553053	0.185546	1.23841	0.185546	1.23841	1	11	0.54	5.52	0.53	4.96
c48760_g1_i1	UNIPROTKB|P0A7V3 - symbol:rpsC species:83333 "Escherichia coli K-12" [GO:0022627 "cytosolic small ribosomal subunit" evidence=IDA] [GO:0005829 "cytosol" evidence=IDA] [GO:0003735 "structural constituent of ribosome" evidence=IBA] InterPro:IPR001351 InterPro:IPR004044 InterPro:IPR004087 InterPro:IPR005704 InterPro:IPR009019 InterPro:IPR036419 Pfam:PF00189 Pfam:PF07650 PROSITE:PS50823 SMART:SM00322…	sp|A8AQL0|RS3_CITK8 30S ribosomal protein S3 OS=Citrobacter koseri (strain ATCC BAA-895 / CDC 4225-83 / SGSC4696) GN=rpsC PE=3 SV=1	2GY9_C Chain C, Structure Of The 30s Subunit Of A Pre-Translocational E. Coli Ribosome Obtained By Fitting Atomic Models For Rna And Protein Components Into Cryo-Em Map Emd-1056 <2GYB_C Chain C, Structure Of The 30s Subunit Of A Secm-Stalled E. Coli Ribosome Complex Obtained By Fitting Atomic Models For Rna And Protein Components Into Cryo-Em Map Emd-1143 <3FIH_C Chain C, Ternary Complex-Bound E.…	W0HSQ3_9ENTR/38-111 W0HSQ3.1 PF07650.14;KH_2;	220341.STY4364	CP000653 Enterobacter sp. 638, complete genome	pxb:103941567 uncharacterized protein LOC103941567	8.96153	0.0445616	0.00788025	0.0553053	0.185546	1.23841	0.185546	1.23841	1	11	0.47	4.75	0.46	4.27
c49220_g2_i1	.	.	XP_024637088.1 FBD-associated F-box protein At3g52670 [Medicago truncatula] <KEH42871.1 F-box/RNI/FBD-like domain protein [Medicago truncatula]	A0A072VMQ5_MEDTR/4-49 A0A072VMQ5.1 PF00646.30;F-box;	3847.GLYMA20G35811.1	XM_013613380 Medicago truncatula F-box/RNI/FBD-like domain protein mRNA	mtr:25484535 FBD-associated F-box protein At3g52670	8.96153	0.0445616	0.00788025	0.0553053	0.185546	1.23841	0.185546	1.23841	1	11	0.29	2.9	0.28	2.61
c50000_g2_i1	UNIPROTKB|K7N303 - symbol:K7N303 "Uncharacterized protein" species:3847 "Glycine max" [GO:0004674 "protein serine/threonine kinase activity" evidence=IBA] [GO:0005886 "plasma membrane" evidence=IBA] [GO:0007166 "cell surface receptor signaling pathway" evidence=IBA] InterPro:IPR000719 InterPro:IPR008271 InterPro:IPR017441 InterPro:IPR024171 Pfam:PF00069 PIRSF:PIRSF000641 PROSITE:PS00107 PROSITE:P…	sp|F4HQ17|LRL14_ARATH LEAF RUST 10 DISEASE-RESISTANCE LOCUS RECEPTOR-LIKE PROTEIN KINASE-like 1.4 OS=Arabidopsis thaliana GN=LRK10L-1.4 PE=2 SV=2	PNX72800.1 putative serine threonine-protein kinase, partial [Trifolium pratense]	G7IC76_MEDTR/289-560 G7IC76.2 PF00069.22;Pkinase;	3847.GLYMA20G25418.1	XM_004497003 PREDICTED: Cicer arietinum probable serine/threonine-protein kinase At1g18390 (LOC101488744), mRNA	mtr:11428296 LEAF RUST 10 DISEASE-RESISTANCE LOCUS RECEPTOR-LIKE PROTEIN KINASE-like 1.1	8.96153	0.0445616	0.00788025	0.0553053	0.185546	1.23841	0.185546	1.23841	1	11	0.4	4.05	0.39	3.64
c52381_g1_i1	.	.	.	.	.	.	.	8.96153	0.0445616	0.00788025	0.0553053	0.185546	1.23841	0.185546	1.23841	1	11	0.41	4.18	0.4	3.75
c52425_g6_i1	.	.	.	.	.	.	.	8.96153	0.0445616	0.00788025	0.0553053	0.185546	1.23841	0.185546	1.23841	1	11	0.72	7.45	0.7	6.69
c52922_g3_i3	TAIR|locus:2064212 - symbol:LP1 "lipid transfer protein 1" species:3702 "Arabidopsis thaliana" [GO:0005576 "extracellular region" evidence=ISM] [GO:0008289 "lipid binding" evidence=IEA] [GO:0071555 "cell wall organization" evidence=IEA] [GO:0005516 "calmodulin binding" evidence=IDA] [GO:0006869 "lipid transport" evidence=TAS] [GO:0048046 "apoplast" evidence=IDA] [GO:0009534 "chloroplast thylakoid…	sp|O23758|NLTP_CICAR Non-specific lipid-transfer protein OS=Cicer arietinum PE=3 SV=1	KEH29195.1 Lipid transfer protein, partial [Medicago truncatula]	A0A072UTH7_MEDTR/65-168 A0A072UTH7.1 PF00234.19;Tryp_alpha_amyl;	3847.GLYMA01G32750.1	XM_013599737 Medicago truncatula Lipid transfer protein partial mRNA	mtr:25494404 non-specific lipid-transfer protein	8.96153	0.0445616	0.00788025	0.0553053	0.185546	1.23841	0.185546	1.23841	1	11	0.32	3.21	0.31	2.88
c53287_g3_i3	.	.	.	.	.	.	.	8.96153	0.0445616	0.00788025	0.0553053	0.185546	1.23841	0.185546	1.23841	1	11	0.5	5.09	0.49	4.57
c53598_g4_i1	.	.	.	.	.	XM_013598855 Medicago truncatula BTB/POZ/MATH-domain protein mRNA	.	8.96153	0.0445616	0.00788025	0.0553053	0.185546	1.23841	0.185546	1.23841	1	11	0.61	6.29	0.6	5.65
c53964_g4_i1	.	.	.	.	.	.	.	8.96153	0.0445616	0.00788025	0.0553053	0.185546	1.23841	0.185546	1.23841	1	11	0.44	4.47	0.43	4.01
c53989_g5_i1	.	.	.	.	.	AC202500 Medicago truncatula clone mth2-34m15, complete sequence	.	8.96153	0.0445616	0.00788025	0.0553053	0.185546	1.23841	0.185546	1.23841	1	11	0.75	7.78	0.73	6.99
c54415_g6_i1	.	.	GAU10618.1 hypothetical protein TSUD_419700, partial [Trifolium subterraneum]	.	.	.	.	8.96153	0.0445616	0.00788025	0.0553053	0.185546	1.23841	0.185546	1.23841	1	11	0.46	4.62	0.44	4.15
c54784_g11_i1	SGD|S000003537 - symbol:YIL082W-A "Retrotransposon TYA Gag and TYB Pol genes" species:559292 "Saccharomyces cerevisiae S288C" [GO:0006278 "RNA-dependent DNA biosynthetic process" evidence=IEA] [GO:0003723 "RNA binding" evidence=IEA;ISS] [GO:0006508 "proteolysis" evidence=IEA] [GO:0016779 "nucleotidyltransferase activity" evidence=IEA] [GO:0005737 "cytoplasm" evidence=IEA] [GO:0071897 "DNA biosynt…	sp|Q7LHG5|YI31B_YEAST Transposon Ty3-I Gag-Pol polyprotein OS=Saccharomyces cerevisiae (strain ATCC 204508 / S288c) GN=TY3B-I PE=3 SV=2	PNY02735.1 retrotransposon-related protein [Trifolium pratense]	Q53PJ3_ORYSJ/1157-1270 Q53PJ3.1 PF00665.23;rve;	39947.LOC_Os04g19590.1	AC157647 Medicago truncatula clone mth2-66k5, complete sequence	psat:127131579 uncharacterized protein LOC127131579	8.96153	0.0445616	0.00788025	0.0553053	0.185546	1.23841	0.185546	1.23841	1	11	0.35	3.51	0.34	3.16
c54838_g1_i1	.	.	PNY02704.1 S-like ribonuclease [Trifolium pratense]	A0A072UFX9_MEDTR/54-148 A0A072UFX9.1 PF12796.4;Ank_2;	3847.GLYMA05G14425.1	AC146861 Medicago truncatula clone mth2-31p22, complete sequence	mtr:112419925 uncharacterized protein LOC112419925	8.96153	0.0445616	0.00788025	0.0553053	0.185546	1.23841	0.185546	1.23841	1	11	0.28	2.82	0.27	2.53
c57940_g1_i1	TAIR|locus:3439219 - symbol:TUA6 "AT4G14960" species:3702 "Arabidopsis thaliana" [GO:0003924 "GTPase activity" evidence=IEA] [GO:0005200 "structural constituent of cytoskeleton" evidence=IEA;ISS] [GO:0005525 "GTP binding" evidence=IEA] [GO:0005737 "cytoplasm" evidence=ISM;IEA] [GO:0005874 "microtubule" evidence=IEA;IDA] [GO:0007017 "microtubule-based process" evidence=IEA] [GO:0045298 "tubulin co…	sp|P46259|TBA1_PEA Tubulin alpha-1 chain OS=Pisum sativum GN=TUBA1 PE=3 SV=1	CAB66336.1 alpha-tubulin [Betula pendula] <AJA29683.1 tubulin alpha chain [Betula luminifera]	K4A9U8_SETIT/3-214 K4A9U8.1 PF00091.22;Tubulin;	3694.POPTR_0002s11250.1	XM_013614505 Medicago truncatula tubulin beta-1 chain mRNA	thj:104807647 tubulin alpha chain isoform X1	8.96153	0.0445616	0.00788025	0.0553053	0.185546	1.23841	0.185546	1.23841	1	11	0.34	3.46	0.33	3.11
c58343_g1_i1	.	.	.	.	.	.	.	8.96153	0.0445616	0.00788025	0.0553053	0.185546	1.23841	0.185546	1.23841	1	11	0.36	3.61	0.35	3.25
c60144_g1_i1	.	.	.	.	.	.	.	8.96153	0.0445616	0.00788025	0.0553053	0.185546	1.23841	0.185546	1.23841	1	11	1.61	17.53	1.57	15.75
c60285_g1_i1	.	.	GAU30319.1 hypothetical protein TSUD_211760 [Trifolium subterraneum]	.	3847.GLYMA18G05020.1	XM_003616120 Medicago truncatula NAC transcription factor-like protein mRNA	mtr:11433145 NAC domain-containing protein 86	8.96153	0.0445616	0.00788025	0.0553053	0.185546	1.23841	0.185546	1.23841	1	11	0.75	7.78	0.73	6.99
c63443_g1_i1	.	.	.	.	.	.	.	8.96153	0.0445616	0.00788025	0.0553053	0.185546	1.23841	0.185546	1.23841	1	11	0.35	3.54	0.34	3.18
c63780_g1_i1	.	.	XP_013457768.1 protein LATERAL ORGAN BOUNDARIES [Medicago truncatula] <KEH31799.1 lateral organ boundaries (LOB) domain protein [Medicago truncatula]	.	3847.GLYMA17G09380.2	XM_013602314 Medicago truncatula lateral organ boundaries (LOB) domain protein partial mRNA	mtr:25493732 protein LATERAL ORGAN BOUNDARIES	8.96153	0.0445616	0.00788025	0.0553053	0.185546	1.23841	0.185546	1.23841	1	11	0.69	7.1	0.67	6.38
c66685_g1_i1	.	.	.	.	.	.	.	8.96153	0.0445616	0.00788025	0.0553053	0.185546	1.23841	0.185546	1.23841	1	11	0.51	5.19	0.5	4.66
c71495_g1_i1	.	.	.	.	.	.	.	8.96153	0.0445616	0.00788025	0.0553053	0.185546	1.23841	0.185546	1.23841	1	11	0.73	7.53	0.71	6.77
c71798_g1_i1	TAIR|locus:2035144 - symbol:FRS6 "AT1G52520" species:3702 "Arabidopsis thaliana" [GO:0003700 "DNA binding transcription factor activity" evidence=IBA] [GO:0005634 "nucleus" evidence=ISM;IBA] [GO:0008270 "zinc ion binding" evidence=IEA] [GO:0009585 "red, far-red light phototransduction" evidence=IBA] [GO:0009639 "response to red or far red light" evidence=ISS] [GO:0010018 "far-red light signaling …	sp|Q5UBY2|FRS1_ARATH Protein FAR1-RELATED SEQUENCE 1 OS=Arabidopsis thaliana GN=FRS1 PE=1 SV=1	PNX95032.1 protein FAR1-related sequence 6-like [Trifolium pratense]	K7MYC0_SOYBN/60-136 K7MYC0.1 PF03101.12;FAR1;	3847.GLYMA19G32051.1	.	lang:109334042 protein FAR1-RELATED SEQUENCE 4-like	8.96153	0.0445616	0.00788025	0.0553053	0.185546	1.23841	0.185546	1.23841	1	11	0.33	3.34	0.32	3
c73528_g1_i1	.	.	.	.	.	AC150799 Medicago truncatula strain A17 clone mth2-47j13, complete sequence	.	8.96153	0.0445616	0.00788025	0.0553053	0.185546	1.23841	0.185546	1.23841	1	11	0.48	4.87	0.47	4.38
c76130_g1_i1	TAIR|locus:2063814 - symbol:UPS2 "AT2G03530" species:3702 "Arabidopsis thaliana" [GO:0005524 "ATP binding" evidence=IEA] [GO:0016021 "integral component of membrane" evidence=IEA] [GO:0022857 "transmembrane transporter activity" evidence=IEA] [GO:0071705 "nitrogen compound transport" evidence=IEA] [GO:0005274 "allantoin:proton symporter activity" evidence=IDA] [GO:0015210 "uracil transmembrane tr…	sp|Q9ZQ89|UPS2_ARATH Ureide permease 2 OS=Arabidopsis thaliana GN=UPS2 PE=1 SV=2	XP_003614096.1 ureide permease 1 [Medicago truncatula] <AES97054.1 ureide permease-like protein [Medicago truncatula]	G7JZ35_MEDTR/41-396 G7JZ35.2 PF07168.8;Ureide_permease;	3847.GLYMA02G12980.1	CT573052 Medicago truncatula chromosome 5 clone mth2-60f21, COMPLETE SEQUENCE	mtr:11436395 ureide permease 1	8.96153	0.0445616	0.00788025	0.0553053	0.185546	1.23841	0.185546	1.23841	1	11	0.36	3.61	0.35	3.25
c76850_g1_i1	.	.	.	.	.	.	.	8.96153	0.0445616	0.00788025	0.0553053	0.185546	1.23841	0.185546	1.23841	1	11	0.48	4.9	0.47	4.41
c77911_g1_i1	.	.	.	.	.	AC203550 Medicago truncatula clone mth2-145m13, complete sequence	.	8.96153	0.0445616	0.00788025	0.0553053	0.185546	1.23841	0.185546	1.23841	1	11	0.45	4.59	0.44	4.12
c78890_g1_i1	UNIPROTKB|K7LI71 - symbol:K7LI71 "Uncharacterized protein" species:3847 "Glycine max" [GO:0003677 "DNA binding" evidence=IBA] [GO:0005634 "nucleus" evidence=IBA] [GO:0005694 "chromosome" evidence=IBA] [GO:0005737 "cytoplasm" evidence=IBA] [GO:0006260 "DNA replication" evidence=IBA] [GO:0006284 "base-excision repair" evidence=IBA] [GO:0006302 "double-strand break repair" evidence=IBA] [GO:0006310 …	sp|Q6DR20|FB110_ARATH F-box protein At2g17036 OS=Arabidopsis thaliana GN=At2g17036 PE=2 SV=1	XP_003599174.1 F-box protein At2g17036 [Medicago truncatula] <AES69425.1 DUF295 family protein [Medicago truncatula]	.	3847.GLYMA10G11461.1	XM_003599128 Medicago truncatula F-box SKIP23-like protein partial mRNA	mtr:11419605 F-box protein At2g17036	8.96153	0.0445616	0.00788025	0.0553053	0.185546	1.23841	0.185546	1.23841	1	11	0.64	6.53	0.62	5.87
c50883_g1_i1	UNIPROTKB|P27490 - symbol:CAB8 "Chlorophyll a-b binding protein 8, chloroplastic" species:3888 "Pisum sativum" [GO:0005515 "protein binding" evidence=IPI] InterPro:IPR001344 Pfam:PF00504 GO:GO:0016021 GO:GO:0046872 GO:GO:0009535 GO:GO:0018298 GO:GO:0009522 GO:GO:0016168 Gene3D:1.10.3460.10 InterPro:IPR022796 InterPro:IPR023329 PANTHER:PTHR21649 SUPFAM:SSF103511 GO:GO:0009523 EMBL:X56538 EMBL:AY84…	sp|P08221|CB21_CUCSA Chlorophyll a-b binding protein of LHCII type I, chloroplastic (Fragment) OS=Cucumis sativus PE=2 SV=1	XP_013450967.1 chlorophyll a-b binding protein of LHCII type 1 [Medicago truncatula] <KEH25007.1 light-harvesting complex I chlorophyll A/B-binding protein [Medicago truncatula]	A0A022QIH8_ERYGU/64-231 A0A022QIH8.1 PF00504.18;Chloroa_b-bind;	4113.PGSC0003DMT400034899	XM_013595513 Medicago truncatula light-harvesting complex I chlorophyll A/B-binding protein mRNA	mtr:25495306 chlorophyll a-b binding protein of LHCII type 1	8.94027	8.43862	3.08296e-43	3.53101e-40	6.14408	9.28646	6.14408	9.28646	508	5045	77.46	695.32	75.49	624.94
c51588_g3_i3	UNIPROTKB|I1JY04 - symbol:GLYMA_04G211100 "Uncharacterized protein" species:3847 "Glycine max" [GO:0051213 "dioxygenase activity" evidence=IBA] InterPro:IPR005123 Pfam:PF03171 PROSITE:PS51471 GO:GO:0016491 GO:GO:0046872 Proteomes:UP000008827 eggNOG:KOG0143 eggNOG:COG3491 Gene3D:2.60.120.330 InterPro:IPR026992 InterPro:IPR027443 Pfam:PF14226 OrthoDB:EOG09360BJH EMBL:CM000837 UniGene:Gma.50874 STRI…	sp|P0C5H5|GAOX2_ORYSI Gibberellin 20 oxidase 2 OS=Oryza sativa subsp. indica GN=20ox2 PE=1 SV=1	XP_003602641.2 gibberellin 20 oxidase 2 [Medicago truncatula] <AES72892.2 gibberellin 20-oxidase [Medicago truncatula]	G7JC43_MEDTR/67-181 G7JC43.2 PF14226.3;DIOX_N;	3847.GLYMA04G38850.1	XM_003602593 Medicago truncatula gibberellin 20-oxidase mRNA	mtr:11424005 gibberellin 20 oxidase 2	8.91663	3.87832	9.34925e-20	1.49414e-17	1.95687	4.74568	1.95687	4.74568	21	209	2.68	24.05	2.61	21.62
c57668_g1_i1	TAIR|locus:2024127 - symbol:AT1G03940 species:3702 "Arabidopsis thaliana" [GO:0005737 "cytoplasm" evidence=ISM] [GO:0016740 "transferase activity" evidence=ISS] [GO:0016747 "transferase activity, transferring acyl groups other than amino-acyl groups" evidence=IEA] InterPro:IPR003480 Pfam:PF02458 TAIR:locus:2024127 EMBL:CP002684 Proteomes:UP000006548 EMBL:AC003027 PIR:C86170 RefSeq:NP_171890.1 Uni…	sp|Q9ZWB4|3AT1_ARATH Coumaroyl-CoA:anthocyanidin 3-O-glucoside-6''-O-coumaroyltransferase 1 OS=Arabidopsis thaliana GN=3AT1 PE=1 SV=1	XP_013464996.1 coumaroyl-CoA:anthocyanidin 3-O-glucoside-6''-O-coumaroyltransferase 1 isoform X1 [Medicago truncatula] <KEH39031.1 HXXXD-type acyl-transferase family protein [Medicago truncatula]	A0A072VBP3_MEDTR/4-459 A0A072VBP3.1 PF02458.12;Transferase;	3847.GLYMA12G32660.1	XM_013609542 Medicago truncatula HXXXD-type acyl-transferase family protein mRNA	mtr:25487567 coumaroyl-CoA:anthocyanidin 3-O-glucoside-6''-O-coumaroyltransferase 1 isoform X1	8.8683	4.7819	1.7552e-26	5.32135e-24	2.6982	5.63848	2.6982	5.63848	40	395	3.87	34.42	3.77	30.93
c35565_g1_i1	UNIPROTKB|K7LMP6 - symbol:GLYMA_11G024300 "Uncharacterized protein" species:3847 "Glycine max" [GO:0005509 "calcium ion binding" evidence=IBA] [GO:0005544 "calcium-dependent phospholipid binding" evidence=IBA] [GO:0005886 "plasma membrane" evidence=IBA] InterPro:IPR000008 Pfam:PF00168 GO:GO:0016021 Proteomes:UP000008827 Gene3D:2.60.40.150 InterPro:IPR035892 SMART:SM00239 SUPFAM:SSF49562 PROSITE:P…	sp|Q9FL59|FTIP1_ARATH FT-interacting protein 1 OS=Arabidopsis thaliana GN=FTIP1 PE=1 SV=1	XP_003611102.1 FT-interacting protein 1 [Medicago truncatula] <XP_024640338.1 FT-interacting protein 1 [Medicago truncatula] <AES94060.1 calcium-dependent lipid-binding (CaLB domain) family protein [Medicago truncatula]	G7KC44_MEDTR/852-1007 G7KC44.1 PF08372.7;PRT_C;	3847.GLYMA11G02650.2	XM_003611054 Medicago truncatula calcium-dependent lipid-binding (CaLB domain) family protein mRNA	mtr:11440986 FT-interacting protein 7	8.81893	1.90756	1.01354e-07	3.10018e-06	0.753808	2.84378	0.753808	2.84378	5	50	0.99	8.97	0.96	8.06
c2725_g1_i1	TAIR|locus:2141772 - symbol:SAUR14 "AT4G38840" species:3702 "Arabidopsis thaliana" [GO:0003674 "molecular_function" evidence=ND] [GO:0009507 "chloroplast" evidence=ISM] [GO:0009733 "response to auxin" evidence=IEA;ISS] [GO:0005886 "plasma membrane" evidence=IDA] [GO:0009409 "response to cold" evidence=IEP] InterPro:IPR003676 Pfam:PF02519 TAIR:locus:2141772 Proteomes:UP000006548 GO:GO:0005886 GO:G…	sp|P33081|AX15A_SOYBN Auxin-induced protein 15A OS=Glycine max PE=2 SV=1	AES89345.1 SAUR-like auxin-responsive family protein [Medicago truncatula] <AFK35948.1 unknown [Medicago truncatula]	G7JMA2_MEDTR/7-79 G7JMA2.1 PF02519.11;Auxin_inducible;	3847.GLYMA12G03830.1	BT136153 Medicago truncatula clone JCVI-FLMt-8G20 unknown mRNA	gmx:112998583 auxin-induced protein 15A	8.77395	1.61315	2.26763e-06	5.14297e-05	0.631328	2.57124	0.631328	2.57124	4	40	3.12	29.28	3.04	26.32
c37764_g1_i1	TAIR|locus:2169344 - symbol:ST2A "AT5G07010" species:3702 "Arabidopsis thaliana" [GO:0005737 "cytoplasm" evidence=IEA] [GO:0008146 "sulfotransferase activity" evidence=ISS] [GO:0009507 "chloroplast" evidence=ISM] [GO:0009694 "jasmonic acid metabolic process" evidence=IDA] [GO:0009753 "response to jasmonic acid" evidence=IEP] [GO:0080131 "hydroxyjasmonate sulfotransferase activity" evidence=IDA] I…	sp|Q8L5A7|SOT15_ARATH Cytosolic sulfotransferase 15 OS=Arabidopsis thaliana GN=SOT15 PE=1 SV=1	XP_003627957.1 cytosolic sulfotransferase 15 [Medicago truncatula] <AET02433.1 sulfotransferase [Medicago truncatula]	G7LHK8_MEDTR/76-336 G7LHK8.1 PF00685.24;Sulfotransfer_1;	3847.GLYMA13G26080.1	AC123976 Medicago truncatula chromosome 8 clone mth2-30j23 map 5.800cM, complete sequence	mtr:11445767 cytosolic sulfotransferase 15	8.66618	4.0298	1.23183e-20	2.17986e-18	2.1023	4.89096	2.1023	4.89096	24	232	3.22	28.13	3.14	25.28
c4582_g1_i1	UNIPROTKB|K7KB46 - symbol:GLYMA_02G275200 "Uncharacterized protein" species:3847 "Glycine max" [GO:0046658 "anchored component of plasma membrane" evidence=IBA] InterPro:IPR003245 Pfam:PF02298 ProDom:PD003122 PROSITE:PS51485 GO:GO:0009055 Proteomes:UP000008827 Gene3D:2.60.40.420 InterPro:IPR008972 SUPFAM:SSF49503 GO:GO:0046658 eggNOG:ENOG410ZMPK EMBL:CM000835 OrthoDB:EOG09360WVB RefSeq:XP_0035184…	sp|Q39131|LAML_ARATH Lamin-like protein OS=Arabidopsis thaliana GN=At5g15350 PE=1 SV=1	XP_003617107.2 lamin-like protein [Medicago truncatula] <AET00066.2 plastocyanin-like domain protein [Medicago truncatula]	G7K301_MEDTR/38-124 G7K301.2 PF02298.14;Cu_bind_like;	3847.GLYMA02G44300.2	XM_003617059 Medicago truncatula plastocyanin-like domain protein partial mRNA	mtr:11429675 lamin-like protein isoform X1	8.55662	0.738348	0.00041343	0.00498583	0.349926	1.7956	0.349926	1.7956	2	20	0.71	6.5	0.69	5.84
c31215_g1_i1	UNIPROTKB|C6JRR1 - symbol:Sb0012s014620 "Putative uncharacterized protein Sb0012s014620" species:4558 "Sorghum bicolor" [GO:0000719 "photoreactive repair" evidence=IBA] [GO:0003904 "deoxyribodipyrimidine photo-lyase activity" evidence=IBA] InterPro:IPR000477 InterPro:IPR006050 Pfam:PF00875 Pfam:PF00078 InterPro:IPR014729 Gene3D:2.40.70.10 InterPro:IPR021109 SUPFAM:SSF50630 Gene3D:3.40.50.620 eggN…	sp|P20825|POL2_DROME Retrovirus-related Pol polyprotein from transposon 297 OS=Drosophila melanogaster GN=pol PE=3 SV=1	PNY16670.1 Ty3/gypsy retrotransposon protein [Trifolium pratense]	.	3711.Bra017917.1-P	AP015036 Vigna angularis var. angularis DNA, chromosome 3, almost complete sequence, cultivar: Shumari	lang:109328313 uncharacterized LOC109328313	8.55662	0.738348	0.00041343	0.00498583	0.349926	1.7956	0.349926	1.7956	2	20	0.61	5.53	0.59	4.97
c37742_g1_i1	TAIR|locus:2170106 - symbol:AT5G50000 "AT5G50000" species:3702 "Arabidopsis thaliana" [GO:0004672 "protein kinase activity" evidence=IEA] [GO:0005524 "ATP binding" evidence=IEA] [GO:0005737 "cytoplasm" evidence=ISM] [GO:0006468 "protein phosphorylation" evidence=IEA] [GO:0016301 "kinase activity" evidence=ISS] [GO:0005886 "plasma membrane" evidence=IDA] [GO:0004712 "protein serine/threonine/tyros…	.	XP_003601291.2 serine/threonine-protein kinase STY13 [Medicago truncatula] <AES71542.2 Serine/Threonine-kinase HT1-like protein [Medicago truncatula]	.	29760.VIT_14s0066g01400.t01	XM_003601243 Medicago truncatula Serine/Threonine-kinase HT1-like protein partial mRNA	mtr:11415349 serine/threonine-protein kinase STY13	8.55662	0.738348	0.00041343	0.00498583	0.349926	1.7956	0.349926	1.7956	2	20	3.29	32.58	3.21	29.29
c55532_g1_i1	.	.	.	.	.	.	.	8.55662	0.738348	0.00041343	0.00498583	0.349926	1.7956	0.349926	1.7956	2	20	0.61	5.58	0.6	5.02
c63229_g1_i1	TAIR|locus:2170528 - symbol:SIP1 "AT5G40390" species:3702 "Arabidopsis thaliana" [GO:0004553 "hydrolase activity, hydrolyzing O-glycosyl compounds" evidence=ISS] [GO:0005737 "cytoplasm" evidence=ISM] [GO:0005975 "carbohydrate metabolic process" evidence=IEA] [GO:0005986 "sucrose biosynthetic process" evidence=IMP] [GO:0010325 "raffinose family oligosaccharide biosynthetic process" evidence=IMP] […	sp|Q8VWN6|RFS_PEA Galactinol--sucrose galactosyltransferase OS=Pisum sativum GN=RFS PE=1 SV=1	XP_003601214.1 galactinol--sucrose galactosyltransferase [Medicago truncatula] <AES71465.1 galactinol-raffinose galactosyltransferase [Medicago truncatula]	G7J4U7_MEDTR/28-771 G7J4U7.1 PF05691.9;Raffinose_syn;	3847.GLYMA06G18890.1	XM_003601166 Medicago truncatula galactinol-raffinose galactosyltransferase mRNA	mtr:11436988 galactinol--sucrose galactosyltransferase	8.55662	0.738348	0.00041343	0.00498583	0.349926	1.7956	0.349926	1.7956	2	20	0.83	7.66	0.81	6.89
c68008_g1_i1	UNIPROTKB|I1MDQ8 - symbol:I1MDQ8 "Uncharacterized protein" species:3847 "Glycine max" [GO:0004197 "cysteine-type endopeptidase activity" evidence=IBA] [GO:0005634 "nucleus" evidence=IBA] [GO:0005737 "cytoplasm" evidence=IBA] [GO:0051307 "meiotic chromosome separation" evidence=IBA] [GO:0072686 "mitotic spindle" evidence=IBA] [GO:1901970 "positive regulation of mitotic sister chromatid separation"…	sp|Q5IBC5|ESP1_ARATH Separase OS=Arabidopsis thaliana GN=ESP1 PE=2 SV=1	XP_014518647.1 separase isoform X1 [Vigna radiata var. radiata]	.	3847.GLYMA15G05350.1	.	vra:106775912 separase isoform X1	8.55662	0.738348	0.00041343	0.00498583	0.349926	1.7956	0.349926	1.7956	2	20	0.57	5.23	0.56	4.7
c74343_g1_i1	TAIR|locus:1009023456 - symbol:AT5G42146 "AT5G42146" species:3702 "Arabidopsis thaliana" [GO:0003674 "molecular_function" evidence=ND] [GO:0005739 "mitochondrion" evidence=ISM] [GO:0008150 "biological_process" evidence=ND] [GO:0016021 "integral component of membrane" evidence=IEA] TAIR:locus:1009023456 GO:GO:0016021 Proteomes:UP000006548 EMBL:CP002688 EMBL:DQ487613 EMBL:BT030652 RefSeq:NP_0010319…	.	GAU22128.1 hypothetical protein TSUD_310320 [Trifolium subterraneum]	.	3694.POPTR_0009s13190.1	.	dzi:111308773 uncharacterized protein LOC111308773	8.55662	0.738348	0.00041343	0.00498583	0.349926	1.7956	0.349926	1.7956	2	20	1.32	12.28	1.28	11.04
c40519_g1_i2	.	.	.	.	.	AC207601 Medicago truncatula chromosome 2 BAC clone mth2-45c5, complete sequence	.	8.55532	1.58327	9.43926e-07	2.33894e-05	0.631328	2.54092	0.631328	2.54092	4	39	0.96	8.46	0.93	7.61
c54891_g1_i1	.	.	XP_004486020.1 PREDICTED: glucan endo-1,3-beta-glucosidase 14 [Cicer arietinum]	.	.	AC226827 Medicago truncatula strain A17 clone mth2-156k5, complete sequence	cam:101512975 glucanase; glucan endo-1,3-beta-glucosidase 14	8.55441	3.0476	6.44703e-14	5.21223e-12	1.40434	3.92711	1.40434	3.92711	12	115	3.73	32.61	3.63	29.31
c53145_g5_i1	.	.	KPY16416.1 Uncharacterized protein ALO55_04106 [Pseudomonas savastanoi pv. phaseolicola]	.	272624.lpg2751	CP016294 Stenotrophomonas rhizophila strain QL-P4, complete genome	dpx:DAPPUDRAFT_118838 hypothetical protein	8.55141	6.84713	1.56542e-37	1.1526e-34	4.64491	7.69009	4.64491	7.69009	175	1663	113.61	1006.13	110.72	904.29
c41027_g1_i1	.	.	.	.	.	.	.	8.47538	3.51856	1.24539e-16	1.44242e-14	1.73691	4.38518	1.73691	4.38518	17	161	2.55	21.82	2.48	19.61
c75899_g1_i1	.	.	.	.	.	.	.	8.44373	2.47882	1.96528e-10	9.7512e-09	1.069	3.37741	1.069	3.37741	8	76	3.13	27.24	3.05	24.49
c41382_g1_i1	TAIR|locus:2141772 - symbol:SAUR14 "AT4G38840" species:3702 "Arabidopsis thaliana" [GO:0003674 "molecular_function" evidence=ND] [GO:0009507 "chloroplast" evidence=ISM] [GO:0009733 "response to auxin" evidence=IEA;ISS] [GO:0005886 "plasma membrane" evidence=IDA] [GO:0009409 "response to cold" evidence=IEP] InterPro:IPR003676 Pfam:PF02519 TAIR:locus:2141772 Proteomes:UP000006548 GO:GO:0005886 GO:G…	sp|P33080|AX10A_SOYBN Auxin-induced protein X10A OS=Glycine max PE=2 SV=1	XP_003607100.1 auxin-induced protein 10A5 [Medicago truncatula] <AES89297.1 SAUR-like auxin-responsive family protein [Medicago truncatula]	G7JL22_MEDTR/4-90 G7JL22.1 PF02519.11;Auxin_inducible;	3847.GLYMA09G35460.1	AC148242 Medicago truncatula clone mth2-18f6, complete sequence	mtr:11445398 auxin-induced protein 10A5	8.43952	6.16348	3.40328e-34	1.92225e-31	4.00874	7.00601	4.00874	7.00601	110	1032	45.34	390.51	44.18	350.98
c61036_g1_i1	.	.	.	.	.	XM_003590484 Medicago truncatula auxin-responsive AUX/IAA family protein mRNA	.	8.41788	3.9331	1.35748e-19	2.11213e-17	2.05544	4.79146	2.05544	4.79146	23	216	9.34	80.49	9.1	72.34
c50011_g1_i1	TAIR|locus:2097695 - symbol:EXPA13 "AT3G03220" species:3702 "Arabidopsis thaliana" [GO:0005576 "extracellular region" evidence=ISM;IEA] [GO:0005618 "cell wall" evidence=IEA] [GO:0009664 "plant-type cell wall organization" evidence=IEA] [GO:0009826 "unidimensional cell growth" evidence=ISS;NAS] [GO:0009828 "plant-type cell wall loosening" evidence=ISS;NAS] [GO:0009831 "plant-type cell wall modific…	sp|Q9M9P0|EXP13_ARATH Expansin-A13 OS=Arabidopsis thaliana GN=EXPA13 PE=2 SV=2	XP_003600633.1 expansin-A13 [Medicago truncatula] <AES70884.1 expansin A1 [Medicago truncatula]	G7J7Z0_MEDTR/90-182 G7J7Z0.1 PF03330.15;DPBB_1;	3847.GLYMA11G33190.1	XM_003600585 Medicago truncatula expansin A1 mRNA	mtr:11406100 expansin-A13	8.41139	1.20291	1.73427e-05	0.000315985	0.497477	2.19655	0.497477	2.19655	3	29	1.14	10.13	1.11	9.1
c9716_g1_i1	.	.	GAU19213.1 hypothetical protein TSUD_198950 [Trifolium subterraneum]	.	29760.VIT_00s0246g00010.t01	KT971339 Medicago truncatula mitochondrion, complete genome	vvi:109122063 NADH dehydrogenase [ubiquinone] iron-sulfur protein 2-like	8.34368	6.76536	1.62188e-36	1.13344e-33	4.59663	7.60473	4.59663	7.60473	169	1567	26.12	218.94	25.45	196.78
c44921_g1_i1	TAIR|locus:2025192 - symbol:AT1G75280 "AT1G75280" species:3702 "Arabidopsis thaliana" [GO:0005737 "cytoplasm" evidence=ISM;IEA] [GO:0016491 "oxidoreductase activity" evidence=IEA] [GO:0055114 "oxidation-reduction process" evidence=IEA] [GO:0046686 "response to cadmium ion" evidence=IEP] [GO:0005886 "plasma membrane" evidence=IDA] [GO:0006979 "response to oxidative stress" evidence=IGI;IEP] InterP…	sp|B6VRE8|TP7_TOBAC Isoflavone reductase homolog TP7 OS=Nicotiana tabacum GN=TP7 PE=1 SV=1	XP_004512064.1 PREDICTED: isoflavone reductase-like protein [Cicer arietinum]	B7FHV0_MEDTR/8-300 B7FHV0.1 PF05368.10;NmrA;	3694.POPTR_0002s03580.1	XM_003612001 Medicago truncatula phenylcoumaran benzylic ether reductase-like protein Fi1 mRNA	cam:101508417 isoflavone reductase-like protein	8.33282	2.4626	2.86341e-10	1.38573e-08	1.069	3.36015	1.069	3.36015	8	75	1.19	10.1	1.16	9.08
c53053_g2_i1	TAIR|locus:2050261 - symbol:MOT1 "molybdate transporter 1" species:3702 "Arabidopsis thaliana" [GO:0009507 "chloroplast" evidence=ISM] [GO:0015116 "sulfate transmembrane transporter activity" evidence=ISS] [GO:0016021 "integral component of membrane" evidence=IEA] [GO:0031966 "mitochondrial membrane" evidence=IEA] [GO:0005773 "vacuole" evidence=IDA] [GO:0015098 "molybdate ion transmembrane transp…	sp|Q9SL95|MOT1_ARATH Molybdate transporter 1 OS=Arabidopsis thaliana GN=MOT1 PE=1 SV=1	XP_013465770.1 molybdate transporter 1 [Medicago truncatula] <KEH39806.1 sulfate transporter-like protein [Medicago truncatula]	A0A072VDZ3_MEDTR/298-417 A0A072VDZ3.1 PF16983.2;MFS_MOT1;	3847.GLYMA14G16610.2	XM_013610316 Medicago truncatula sulfate transporter-like protein mRNA	mtr:25481906 molybdate transporter 1	8.29925	3.22257	8.2613e-15	7.48637e-13	1.54669	4.093	1.54669	4.093	14	130	1.24	10.36	1.21	9.32
c34650_g1_i1	TAIR|locus:2145477 - symbol:SHN3 "AT5G25390" species:3702 "Arabidopsis thaliana" [GO:0003677 "DNA binding" evidence=IEA;ISS] [GO:0003700 "DNA binding transcription factor activity" evidence=ISS;IDA] [GO:0005634 "nucleus" evidence=ISM;IEA;ISS] [GO:0006351 "transcription, DNA-templated" evidence=IEA] [GO:0006355 "regulation of transcription, DNA-templated" evidence=IEA;ISS;IDA] [GO:0009873 "ethylen…	sp|Q3E958|SHN3_ARATH Ethylene-responsive transcription factor SHINE 3 OS=Arabidopsis thaliana GN=SHN3 PE=2 SV=1	AES73659.1 ethylene response factor [Medicago truncatula]	B9HA50_POPTR/21-72 B9HA50.2 PF00847.17;AP2;	3847.GLYMA06G07240.3	AC149808 Medicago truncatula clone mth2-154g23, complete sequence	mtr:11428823 LOW QUALITY PROTEIN: ethylene-responsive transcription factor SHINE 2-like	8.25721	3.00358	2.34453e-13	1.76404e-11	1.40434	3.87945	1.40434	3.87945	12	111	2.28	19.12	2.22	17.19
c46806_g1_i2	TAIR|locus:2009016 - symbol:AT1G34070 "AT1G34070" species:3702 "Arabidopsis thaliana" [GO:0003674 "molecular_function" evidence=ND] [GO:0005575 "cellular_component" evidence=ND] [GO:0008150 "biological_process" evidence=ND] TAIR:locus:2009016 EMBL:CP002684 Proteomes:UP000006548 eggNOG:KOG0017 eggNOG:COG2801 EMBL:AC015446 HOGENOM:HOG000152482 PIR:G86464 RefSeq:NP_174669.1 UniGene:At.49938 DNASU:84…	.	XP_004488381.1 PREDICTED: uncharacterized protein LOC101491396 [Cicer arietinum]	K7L058_SOYBN/18-128 K7L058.1 PF03732.14;Retrotrans_gag;	3847.GLYMA11G18255.1	.	cam:101491396 uncharacterized LOC101491396	8.22192	2.4462	4.1753e-10	1.97201e-08	1.069	3.34268	1.069	3.34268	8	74	1.23	10.32	1.2	9.27
c36263_g1_i1	TAIR|locus:2083393 - symbol:AT3G06840 "AT3G06840" species:3702 "Arabidopsis thaliana" [GO:0003674 "molecular_function" evidence=ND] [GO:0008150 "biological_process" evidence=ND] [GO:0009507 "chloroplast" evidence=ISM] TAIR:locus:2083393 Proteomes:UP000006548 EMBL:CP002686 HOGENOM:HOG000090901 EMBL:AY084817 RefSeq:NP_566294.1 UniGene:At.40453 EnsemblPlants:AT3G06840.1 GeneID:819868 Gramene:AT3G068…	.	XP_003627466.2 uncharacterized protein LOC11443382 [Medicago truncatula] <XP_024627850.1 uncharacterized protein LOC11443382 [Medicago truncatula] <XP_024627851.1 uncharacterized protein LOC11443382 [Medicago truncatula] <XP_024627852.1 uncharacterized protein LOC11443382 [Medicago truncatula] <AET01942.2 hypothetical protein MTR_8g023390 [Medicago truncatula]	.	3847.GLYMA07G05180.1	XM_003627418 Medicago truncatula hypothetical protein mRNA	mtr:11443382 uncharacterized protein LOC11443382 isoform X1	8.15979	3.47094	6.34762e-16	6.96077e-14	1.73691	4.33306	1.73691	4.33306	17	155	2.66	21.93	2.59	19.71
c346_g1_i1	UNIPROTKB|I1JN76 - symbol:GLYMA_03G130200 "Uncharacterized protein" species:3847 "Glycine max" [GO:0005783 "endoplasmic reticulum" evidence=IBA] [GO:0016020 "membrane" evidence=IBA] [GO:0016788 "hydrolase activity, acting on ester bonds" evidence=IBA] InterPro:IPR004141 InterPro:IPR018119 Pfam:PF03088 GO:GO:0005783 GO:GO:0016020 GO:GO:0009058 Proteomes:UP000008827 Gene3D:2.120.10.30 InterPro:IPR0…	sp|Q9SLG8|SSL2_ARATH Protein STRICTOSIDINE SYNTHASE-LIKE 2 OS=Arabidopsis thaliana GN=SSL2 PE=2 SV=1	XP_003625041.1 protein STRICTOSIDINE SYNTHASE-LIKE 2 [Medicago truncatula] <AES81259.1 strictosidine synthase family protein [Medicago truncatula]	W5I6N2_WHEAT/1-147 W5I6N2.1 PF08450.9;SGL;	3847.GLYMA03G28590.1	XM_003624993 Medicago truncatula strictosidine synthase family protein mRNA	mtr:11414043 protein STRICTOSIDINE SYNTHASE-LIKE 2	8.15647	-0.0474768	0.0139512	0.0853721	0.185546	1.16079	0.185546	1.16079	1	10	0.62	5.74	0.6	5.16
c900_g1_i1	TAIR|locus:2045585 - symbol:AHL16 "AT2G42940" species:3702 "Arabidopsis thaliana" [GO:0003677 "DNA binding" evidence=ISS] [GO:0003680 "AT DNA binding" evidence=IBA] [GO:0003700 "DNA binding transcription factor activity" evidence=IBA] [GO:0005634 "nucleus" evidence=ISM;IDA] [GO:0006351 "transcription, DNA-templated" evidence=IEA] [GO:0006355 "regulation of transcription, DNA-templated" evidence=I…	sp|Q9SJG4|AHL16_ARATH AT-hook motif nuclear-localized protein 16 OS=Arabidopsis thaliana GN=AHL16 PE=1 SV=1	AET00402.1 AT hook motif DNA-binding family protein [Medicago truncatula]	I1M6X7_SOYBN/100-213 I1M6X7.2 PF03479.12;DUF296;	3847.GLYMA14G03240.1	XM_003617395 Medicago truncatula AT hook motif DNA-binding family protein partial mRNA	mtr:11431956 AT-hook motif nuclear-localized protein 16	8.15647	-0.0474768	0.0139512	0.0853721	0.185546	1.16079	0.185546	1.16079	1	10	0.44	4.06	0.43	3.65
c1350_g1_i1	.	.	.	.	.	.	.	8.15647	-0.0474768	0.0139512	0.0853721	0.185546	1.16079	0.185546	1.16079	1	10	0.63	5.82	0.61	5.23
c2298_g2_i1	TAIR|locus:2118259 - symbol:AT4G29310 "AT4G29310" species:3702 "Arabidopsis thaliana" [GO:0003674 "molecular_function" evidence=ND] [GO:0005634 "nucleus" evidence=ISM] [GO:0008150 "biological_process" evidence=ND] [GO:0009505 "plant-type cell wall" evidence=IDA] TAIR:locus:2118259 Proteomes:UP000006548 EMBL:CP002687 EMBL:AL161574 GO:GO:0009505 HOGENOM:HOG000238259 InterPro:IPR010410 PANTHER:PTHR3…	.	XP_003620756.1 uncharacterized protein LOC11442436 [Medicago truncatula] <AES76974.1 DUF1005 family protein [Medicago truncatula]	G7KQI0_MEDTR/1-415 G7KQI0.1 PF06219.9;DUF1005;	3847.GLYMA07G15100.1	XM_003620708 Medicago truncatula DUF1005 family protein mRNA	mtr:11442436 uncharacterized protein LOC11442436	8.15647	-0.0474768	0.0139512	0.0853721	0.185546	1.16079	0.185546	1.16079	1	10	0.57	5.32	0.56	4.79
c8342_g1_i1	.	sp|Q84WJ2|PRI2_ARATH Probable DNA primase large subunit OS=Arabidopsis thaliana GN=At1g67320 PE=2 SV=2	AFK45580.1 unknown [Medicago truncatula]	.	3847.GLYMA08G11130.1	BT145786 Medicago truncatula clone JCVI-FLMt-19M7 unknown mRNA	mtr:11439551 probable DNA primase large subunit	8.15647	-0.0474768	0.0139512	0.0853721	0.185546	1.16079	0.185546	1.16079	1	10	1.17	11.26	1.14	10.12
c9415_g1_i1	.	.	.	.	.	.	.	8.15647	-0.0474768	0.0139512	0.0853721	0.185546	1.16079	0.185546	1.16079	1	10	0.41	3.74	0.4	3.36
c9712_g1_i1	.	.	.	.	.	.	.	8.15647	-0.0474768	0.0139512	0.0853721	0.185546	1.16079	0.185546	1.16079	1	10	0.67	6.23	0.65	5.6
c21079_g1_i1	.	.	.	.	.	XM_003624256 Medicago truncatula LRR receptor-like kinase family protein mRNA	.	8.15647	-0.0474768	0.0139512	0.0853721	0.185546	1.16079	0.185546	1.16079	1	10	0.5	4.61	0.49	4.14
c22004_g1_i1	.	.	.	.	.	.	.	8.15647	-0.0474768	0.0139512	0.0853721	0.185546	1.16079	0.185546	1.16079	1	10	0.57	5.3	0.56	4.76
c22083_g1_i1	.	.	KEH40093.1 metalloendopeptidase/zinc ion-binding protein [Medicago truncatula]	.	3847.GLYMA14G08350.1	XM_013610599 Medicago truncatula metalloendopeptidase/zinc ion-binding protein partial mRNA	mtr:25482101 leishmanolysin homolog	8.15647	-0.0474768	0.0139512	0.0853721	0.185546	1.16079	0.185546	1.16079	1	10	1.21	11.65	1.18	10.47
c22132_g1_i1	.	.	.	.	.	.	.	8.15647	-0.0474768	0.0139512	0.0853721	0.185546	1.16079	0.185546	1.16079	1	10	1.13	10.9	1.11	9.79
c26042_g1_i2	.	.	.	.	.	.	.	8.15647	-0.0474768	0.0139512	0.0853721	0.185546	1.16079	0.185546	1.16079	1	10	0.57	5.28	0.55	4.74
c29571_g2_i1	.	.	.	.	.	.	.	8.15647	-0.0474768	0.0139512	0.0853721	0.185546	1.16079	0.185546	1.16079	1	10	0.31	2.8	0.3	2.52
c31107_g1_i1	.	.	.	.	.	.	.	8.15647	-0.0474768	0.0139512	0.0853721	0.185546	1.16079	0.185546	1.16079	1	10	0.48	4.46	0.47	4.01
c34780_g1_i1	.	.	.	.	.	.	.	8.15647	-0.0474768	0.0139512	0.0853721	0.185546	1.16079	0.185546	1.16079	1	10	0.4	3.72	0.39	3.34
c36421_g1_i1	TAIR|locus:2016349 - symbol:PP2-B11 "phloem protein 2-B11" species:3702 "Arabidopsis thaliana" [GO:0005634 "nucleus" evidence=ISM;IDA] [GO:0016567 "protein ubiquitination" evidence=IEA] [GO:0030246 "carbohydrate binding" evidence=ISS] InterPro:IPR001810 InterPro:IPR036047 Pfam:PF00646 PROSITE:PS50181 SMART:SM00256 UniPathway:UPA00143 TAIR:locus:2016349 EMBL:CP002684 Proteomes:UP000006548 GO:GO:00…	sp|Q949S5|P2B11_ARATH F-box protein PP2-B11 OS=Arabidopsis thaliana GN=PP2B11 PE=1 SV=1	XP_003590889.1 putative F-box protein PP2-B12 [Medicago truncatula] <AES61140.1 phloem protein 2-B2 [Medicago truncatula]	A0A072VLU7_MEDTR/3-49 A0A072VLU7.1 PF00646.30;F-box;	3847.GLYMA10G31260.1	XM_003590841 Medicago truncatula phloem protein 2-B2 mRNA	mtr:11431290 putative F-box protein PP2-B12	8.15647	-0.0474768	0.0139512	0.0853721	0.185546	1.16079	0.185546	1.16079	1	10	1.44	14.04	1.4	12.62
c36846_g1_i1	.	.	.	.	.	.	.	8.15647	-0.0474768	0.0139512	0.0853721	0.185546	1.16079	0.185546	1.16079	1	10	0.6	5.61	0.59	5.05
c38225_g2_i1	.	.	.	.	.	.	.	8.15647	-0.0474768	0.0139512	0.0853721	0.185546	1.16079	0.185546	1.16079	1	10	2.2	22.33	2.14	20.07
c39317_g1_i1	SGD|S000003537 - symbol:YIL082W-A "Retrotransposon TYA Gag and TYB Pol genes" species:559292 "Saccharomyces cerevisiae S288C" [GO:0006278 "RNA-dependent DNA biosynthetic process" evidence=IEA] [GO:0003723 "RNA binding" evidence=IEA;ISS] [GO:0006508 "proteolysis" evidence=IEA] [GO:0016779 "nucleotidyltransferase activity" evidence=IEA] [GO:0005737 "cytoplasm" evidence=IEA] [GO:0071897 "DNA biosynt…	sp|Q7LHG5|YI31B_YEAST Transposon Ty3-I Gag-Pol polyprotein OS=Saccharomyces cerevisiae (strain ATCC 204508 / S288c) GN=TY3B-I PE=3 SV=2	PNX98730.1 retrotransposon protein, partial [Trifolium pratense]	K4D0W4_SOLLC/444-558 K4D0W4.1 PF00665.23;rve;	39947.LOC_Os08g22660.1	LN713261 Cucumis melo genomic chromosome, chr_7	rcn:112170819 uncharacterized protein LOC112170819	8.15647	-0.0474768	0.0139512	0.0853721	0.185546	1.16079	0.185546	1.16079	1	10	0.32	2.91	0.31	2.62
c39680_g1_i1	TAIR|locus:2091672 - symbol:AT3G14470 "AT3G14470" species:3702 "Arabidopsis thaliana" [GO:0005524 "ATP binding" evidence=IEA] [GO:0005576 "extracellular region" evidence=ISM] [GO:0006952 "defense response" evidence=ISS] [GO:0043531 "ADP binding" evidence=IEA] [GO:0005515 "protein binding" evidence=IPI] InterPro:IPR001611 InterPro:IPR002182 Pfam:PF00931 Pfam:PF13855 InterPro:IPR003591 InterPro:IPR…	sp|Q9LRR4|R13L1_ARATH Putative disease resistance RPP13-like protein 1 OS=Arabidopsis thaliana GN=RPPL1 PE=3 SV=1	XP_013441915.1 putative disease resistance protein At3g14460 [Medicago truncatula] <XP_024630029.1 putative disease resistance protein At3g14460 [Medicago truncatula] <XP_024630030.1 putative disease resistance protein At3g14460 [Medicago truncatula] <XP_024630031.1 putative disease resistance protein At3g14460 [Medicago truncatula] <KEH15940.1 LRR and NB-ARC domain disease resistance protein [Me…	G7J1T6_MEDTR/176-459 G7J1T6.1 PF00931.19;NB-ARC;	3847.GLYMA16G08650.2	XM_003599030 Medicago truncatula disease resistance protein (CC-NBS-LRR class) family protein mRNA	mtr:25481052 putative disease resistance protein At3g14460	8.15647	-0.0474768	0.0139512	0.0853721	0.185546	1.16079	0.185546	1.16079	1	10	0.32	2.95	0.31	2.65
c39885_g1_i1	.	.	.	.	.	.	.	8.15647	-0.0474768	0.0139512	0.0853721	0.185546	1.16079	0.185546	1.16079	1	10	0.4	3.7	0.39	3.33
c40336_g2_i1	UNIPROTKB|K7LIW6 - symbol:GLYMA_10G121100 "Uncharacterized protein" species:3847 "Glycine max" [GO:0043161 "proteasome-mediated ubiquitin-dependent protein catabolic process" evidence=IBA] [GO:0061630 "ubiquitin protein ligase activity" evidence=IBA] InterPro:IPR001841 Pfam:PF13639 InterPro:IPR013083 GO:GO:0016021 GO:GO:0043161 Proteomes:UP000008827 Gene3D:3.30.40.10 eggNOG:KOG0800 eggNOG:ENOG411…	.	AES61927.1 zinc finger, C3HC4 type (RING finger) protein [Medicago truncatula]	G7I3Z9_MEDTR/93-137 G7I3Z9.1 PF13639.3;zf-RING_2;	3847.GLYMA10G23701.1	.	cam:101490479 RING-H2 finger protein ATL70-like	8.15647	-0.0474768	0.0139512	0.0853721	0.185546	1.16079	0.185546	1.16079	1	10	1.15	11.08	1.12	9.96
c40819_g1_i1	.	.	.	.	.	.	.	8.15647	-0.0474768	0.0139512	0.0853721	0.185546	1.16079	0.185546	1.16079	1	10	1.42	13.9	1.39	12.49
c41115_g1_i1	.	.	.	.	.	.	.	8.15647	-0.0474768	0.0139512	0.0853721	0.185546	1.16079	0.185546	1.16079	1	10	0.38	3.48	0.37	3.13
c44314_g4_i1	TAIR|locus:2125452 - symbol:AT4G03140 "AT4G03140" species:3702 "Arabidopsis thaliana" [GO:0005575 "cellular_component" evidence=ND] [GO:0016491 "oxidoreductase activity" evidence=ISS] [GO:0055114 "oxidation-reduction process" evidence=ISS] InterPro:IPR020904 PROSITE:PS00061 InterPro:IPR002347 TAIR:locus:2125452 Proteomes:UP000006548 EMBL:CP002687 GO:GO:0016491 InterPro:IPR036291 SUPFAM:SSF51735 R…	sp|P50160|TS2_MAIZE Sex determination protein tasselseed-2 OS=Zea mays GN=TS2 PE=2 SV=1	XP_013450332.1 zerumbone synthase [Medicago truncatula] <KEH24360.1 short-chain dehydrogenase/reductase [Medicago truncatula]	A0A072UF24_MEDTR/42-284 A0A072UF24.1 PF13561.3;adh_short_C2;	3847.GLYMA03G36670.2	XM_013594878 Medicago truncatula short-chain dehydrogenase/reductase mRNA	mtr:25499581 zerumbone synthase	8.15647	-0.0474768	0.0139512	0.0853721	0.185546	1.16079	0.185546	1.16079	1	10	1.24	11.96	1.21	10.75
c44368_g2_i1	UNIPROTKB|I1KZ72 - symbol:GLYMA_08G351800 "Uncharacterized protein" species:3847 "Glycine max" [GO:0051213 "dioxygenase activity" evidence=IBA] InterPro:IPR005123 Pfam:PF03171 PROSITE:PS51471 GO:GO:0016491 GO:GO:0046872 Proteomes:UP000008827 eggNOG:KOG0143 eggNOG:COG3491 OrthoDB:EOG09360GGG Gene3D:2.60.120.330 InterPro:IPR026992 InterPro:IPR027443 Pfam:PF14226 OMA:LAHYYAK EMBL:CM000841 RefSeq:XP_…	sp|Q9LSW6|ACH10_ARATH 1-aminocyclopropane-1-carboxylate oxidase homolog 10 OS=Arabidopsis thaliana GN=At5g43450 PE=2 SV=1	XP_013448642.1 1-aminocyclopropane-1-carboxylate oxidase homolog 1 isoform X1 [Medicago truncatula] <KEH22669.1 2OG-Fe(II) oxygenase family oxidoreductase [Medicago truncatula]	A0A072TYT9_MEDTR/218-318 A0A072TYT9.1 PF03171.17;2OG-FeII_Oxy;	3847.GLYMA08G46610.1	XM_013593188 Medicago truncatula 2OG-Fe(II) oxygenase family oxidoreductase mRNA	mtr:25498303 1-aminocyclopropane-1-carboxylate oxidase homolog 1	8.15647	-0.0474768	0.0139512	0.0853721	0.185546	1.16079	0.185546	1.16079	1	10	0.76	7.11	0.74	6.39
c44669_g1_i3	.	.	.	.	.	.	.	8.15647	-0.0474768	0.0139512	0.0853721	0.185546	1.16079	0.185546	1.16079	1	10	0.38	3.5	0.37	3.15
c44852_g3_i1	.	.	.	.	.	.	.	8.15647	-0.0474768	0.0139512	0.0853721	0.185546	1.16079	0.185546	1.16079	1	10	0.74	6.96	0.72	6.25
c44907_g2_i1	.	.	.	.	.	.	.	8.15647	-0.0474768	0.0139512	0.0853721	0.185546	1.16079	0.185546	1.16079	1	10	0.6	5.54	0.58	4.98
c45558_g1_i1	UNIPROTKB|F6HHE0 - symbol:VIT_06s0080g00810 "Putative uncharacterized protein" species:29760 "Vitis vinifera" [GO:0004497 "monooxygenase activity" evidence=IBA] [GO:0044550 "secondary metabolite biosynthetic process" evidence=IBA] InterPro:IPR010108 Gene3D:3.50.50.60 InterPro:IPR036188 SUPFAM:SSF51905 GO:GO:0016705 GO:GO:0016117 Proteomes:UP000009183 OrthoDB:EOG0936092S TIGRFAMs:TIGR01790 eggNOG:…	sp|K4C9E2|NSY_SOLLC Neoxanthin synthase, chloroplastic OS=Solanum lycopersicum GN=NSY PE=1 SV=1	XP_003596842.1 neoxanthin synthase, chloroplastic [Medicago truncatula] <AES67093.1 capsanthin/capsorubin synthase, chromoplast protein [Medicago truncatula]	G7IHF5_MEDTR/82-479 G7IHF5.1 PF05834.9;Lycopene_cycl;	3847.GLYMA13G39150.1	XM_003596794 Medicago truncatula capsanthin/capsorubin synthase, chromoplast protein mRNA	mtr:11417046 neoxanthin synthase, chloroplastic	8.15647	-0.0474768	0.0139512	0.0853721	0.185546	1.16079	0.185546	1.16079	1	10	0.54	5.04	0.53	4.53
c49397_g2_i1	.	.	.	.	.	.	.	8.15647	-0.0474768	0.0139512	0.0853721	0.185546	1.16079	0.185546	1.16079	1	10	0.57	5.32	0.56	4.79
c50063_g2_i4	.	.	.	.	.	.	.	8.15647	-0.0474768	0.0139512	0.0853721	0.185546	1.16079	0.185546	1.16079	1	10	0.32	2.9	0.31	2.6
c50470_g1_i1	.	.	.	.	.	.	.	8.15647	-0.0474768	0.0139512	0.0853721	0.185546	1.16079	0.185546	1.16079	1	10	0.81	7.67	0.79	6.9
c50544_g1_i1	.	.	.	.	.	AC152057 Medicago truncatula chromosome 8 clone mth2-25a12, complete sequence	.	8.15647	-0.0474768	0.0139512	0.0853721	0.185546	1.16079	0.185546	1.16079	1	10	0.32	2.95	0.32	2.65
c50618_g3_i1	UNIPROTKB|U5G8I3 - symbol:POPTR_0007s12730g "Uncharacterized protein" species:3694 "Populus trichocarpa" [GO:0004497 "monooxygenase activity" evidence=IBA] [GO:0005783 "endoplasmic reticulum" evidence=IBA] [GO:0007275 "multicellular organism development" evidence=IBA] [GO:0010268 "brassinosteroid homeostasis" evidence=IBA] [GO:0016125 "sterol metabolic process" evidence=IBA] [GO:0016132 "brassino…	sp|O64989|C90B1_ARATH Cytochrome P450 90B1 OS=Arabidopsis thaliana GN=CYP90B1 PE=1 SV=2	PNY15355.1 cytochrome p450 90b1-like protein [Trifolium pratense]	G7KDI9_MEDTR/37-476 G7KDI9.2 PF00067.19;p450;	3694.POPTR_0007s12730.1	XM_003611934 Medicago truncatula cytochrome P450 family protein mRNA	psat:127120259 cytochrome P450 90B1-like	8.15647	-0.0474768	0.0139512	0.0853721	0.185546	1.16079	0.185546	1.16079	1	10	0.52	4.82	0.51	4.34
c51263_g3_i1	.	.	.	.	.	.	.	8.15647	-0.0474768	0.0139512	0.0853721	0.185546	1.16079	0.185546	1.16079	1	10	0.4	3.64	0.39	3.27
c52002_g1_i1	.	.	.	.	.	.	.	8.15647	-0.0474768	0.0139512	0.0853721	0.185546	1.16079	0.185546	1.16079	1	10	1.41	13.76	1.37	12.37
c52071_g5_i1	.	.	.	.	.	.	.	8.15647	-0.0474768	0.0139512	0.0853721	0.185546	1.16079	0.185546	1.16079	1	10	0.5	4.57	0.48	4.11
c52218_g3_i1	.	.	.	.	.	.	.	8.15647	-0.0474768	0.0139512	0.0853721	0.185546	1.16079	0.185546	1.16079	1	10	0.47	4.35	0.46	3.91
c52740_g3_i1	TAIR|locus:2165575 - symbol:ORP4C "OSBP(oxysterol binding protein)-related protein 4C" species:3702 "Arabidopsis thaliana" [GO:0005634 "nucleus" evidence=ISM] [GO:0006869 "lipid transport" evidence=IEA] [GO:0008142 "oxysterol binding" evidence=ISS] [GO:0008202 "steroid metabolic process" evidence=ISS] [GO:0008289 "lipid binding" evidence=IEA] InterPro:IPR000648 TAIR:locus:2165575 Proteomes:UP0000…	sp|Q9LVD4|ORP4C_ARATH Oxysterol-binding protein-related protein 4C OS=Arabidopsis thaliana GN=ORP4C PE=2 SV=1	GAU37983.1 hypothetical protein TSUD_205230 [Trifolium subterraneum]	.	3847.GLYMA15G17810.2	.	psat:127138577 oxysterol-binding protein-related protein 4C-like	8.15647	-0.0474768	0.0139512	0.0853721	0.185546	1.16079	0.185546	1.16079	1	10	0.81	7.67	0.79	6.9
c52805_g5_i1	TAIR|locus:2092090 - symbol:AT3G26040 species:3702 "Arabidopsis thaliana" [GO:0005737 "cytoplasm" evidence=ISM] [GO:0016740 "transferase activity" evidence=ISS] [GO:0009735 "response to cytokinin" evidence=IDA] InterPro:IPR003480 Pfam:PF02458 TAIR:locus:2092090 Proteomes:UP000006548 EMBL:CP002686 GO:GO:0009735 GO:GO:0016747 OrthoDB:EOG09360B1W RefSeq:NP_189233.1 UniGene:At.50226 ProteinModelPorta…	sp|Q94FT4|SALAT_PAPSO Salutaridinol 7-O-acetyltransferase OS=Papaver somniferum GN=SALAT PE=1 SV=1	XP_003616845.1 vinorine synthase [Medicago truncatula] <AES99803.1 anthranilate N-benzoyltransferase [Medicago truncatula]	G7K7H3_MEDTR/1-421 G7K7H3.1 PF02458.12;Transferase;	3847.GLYMA08G10660.1	CT573055 Medicago truncatula chromosome 5 clone mth2-75o19, COMPLETE SEQUENCE	mtr:11431172 stemmadenine O-acetyltransferase	8.15647	-0.0474768	0.0139512	0.0853721	0.185546	1.16079	0.185546	1.16079	1	10	0.83	7.82	0.81	7.02
c52925_g1_i1	.	.	.	.	.	.	.	8.15647	-0.0474768	0.0139512	0.0853721	0.185546	1.16079	0.185546	1.16079	1	10	0.44	4.05	0.43	3.64
c53599_g2_i3	.	.	PKA54370.1 Retrovirus-related Pol polyprotein from transposon TNT 1-94 [Apostasia shenzhenica]	.	39947.LOC_Os06g37400.1	AC146711 Medicago truncatula clone mth2-114d1, complete sequence	cam:105851780 uncharacterized LOC105851780	8.15647	-0.0474768	0.0139512	0.0853721	0.185546	1.16079	0.185546	1.16079	1	10	0.94	8.96	0.92	8.05
c53910_g15_i1	TAIR|locus:2117763 - symbol:AT4G28780 "AT4G28780" species:3702 "Arabidopsis thaliana" [GO:0005576 "extracellular region" evidence=ISM;IEA] [GO:0016042 "lipid catabolic process" evidence=IEA] [GO:0016788 "hydrolase activity, acting on ester bonds" evidence=IEA] [GO:0052689 "carboxylic ester hydrolase activity" evidence=ISS] InterPro:IPR001087 Pfam:PF00657 TAIR:locus:2117763 Proteomes:UP000006548 G…	sp|Q9SVU5|GDL67_ARATH GDSL esterase/lipase At4g28780 OS=Arabidopsis thaliana GN=At4g28780 PE=2 SV=1	XP_013454939.1 GDSL esterase/lipase At5g33370 [Medicago truncatula] <KEH28987.1 GDSL-like lipase/acylhydrolase [Medicago truncatula]	A0A072UH37_MEDTR/33-347 A0A072UH37.1 PF00657.19;Lipase_GDSL;	3847.GLYMA03G16140.1	XM_013599485 Medicago truncatula GDSL-like lipase/acylhydrolase mRNA	mtr:25491541 GDSL esterase/lipase At5g33370	8.15647	-0.0474768	0.0139512	0.0853721	0.185546	1.16079	0.185546	1.16079	1	10	0.76	7.15	0.74	6.43
c54906_g3_i2	.	.	AES76821.1 hypothetical protein MTR_6g087660 [Medicago truncatula]	G7IJ59_MEDTR/68-224 G7IJ59.1 PF01145.22;Band_7;	.	AC152497 Medicago truncatula chromosome 6 clone mth2-36l14, complete sequence	.	8.15647	-0.0474768	0.0139512	0.0853721	0.185546	1.16079	0.185546	1.16079	1	10	0.61	5.64	0.59	5.07
c55603_g1_i1	TAIR|locus:2045580 - symbol:AT2G42920 "AT2G42920" species:3702 "Arabidopsis thaliana" [GO:0009507 "chloroplast" evidence=ISM;IEA] InterPro:IPR011990 InterPro:IPR002885 TAIR:locus:2045580 GO:GO:0043231 Proteomes:UP000006548 GO:GO:0009507 GO:GO:0003723 EMBL:CP002685 Gene3D:1.25.40.10 SUPFAM:SSF48452 GO:GO:0009451 GO:GO:0004519 Pfam:PF13041 TIGRFAMs:TIGR00756 PROSITE:PS51375 EMBL:AC006580 EMBL:AC006…	sp|Q9SJG6|PP200_ARATH Pentatricopeptide repeat-containing protein At2g42920, chloroplastic OS=Arabidopsis thaliana GN=PCMP-E75 PE=2 SV=1	AES91221.1 PPR containing plant-like protein [Medicago truncatula]	G7JNG3_MEDTR/74-104 G7JNG3.1 PF01535.17;PPR;	3847.GLYMA04G43460.1	XM_003607159 Medicago truncatula PPR containing plant-like protein mRNA	mtr:11445419 pentatricopeptide repeat-containing protein At5g15300	8.15647	-0.0474768	0.0139512	0.0853721	0.185546	1.16079	0.185546	1.16079	1	10	0.5	4.63	0.49	4.16
c56102_g1_i1	.	.	XP_019450575.1 PREDICTED: uncharacterized protein LOC109352850 [Lupinus angustifolius]	.	.	.	lang:109352850 uncharacterized LOC109352850	8.15647	-0.0474768	0.0139512	0.0853721	0.185546	1.16079	0.185546	1.16079	1	10	0.86	8.17	0.84	7.34
c56252_g1_i1	.	.	.	.	.	AC151461 Medicago truncatula clone mth2-39h15, complete sequence	.	8.15647	-0.0474768	0.0139512	0.0853721	0.185546	1.16079	0.185546	1.16079	1	10	0.71	6.66	0.69	5.99
c56282_g1_i1	.	.	AES87496.1 GRF zinc finger protein [Medicago truncatula]	G7L065_MEDTR/1-49 G7L065.1 PF06839.9;zf-GRF;	.	.	psat:127108788 uncharacterized protein LOC127108788	8.15647	-0.0474768	0.0139512	0.0853721	0.185546	1.16079	0.185546	1.16079	1	10	0.68	6.36	0.66	5.71
c56632_g1_i1	UNIPROTKB|I1JDB7 - symbol:GLYMA_02G078800 "Uncharacterized protein" species:3847 "Glycine max" [GO:0016020 "membrane" evidence=IBA] [GO:0016709 "oxidoreductase activity, acting on paired donors, with incorporation or reduction of molecular oxygen, NAD(P)H as one donor, and incorporation of one atom of oxygen" evidence=IBA] [GO:0044550 "secondary metabolite biosynthetic process" evidence=IBA] Inte…	sp|Q43068|C82A1_PEA Cytochrome P450 82A1 (Fragment) OS=Pisum sativum GN=CYP82A1 PE=2 SV=2	GAU26819.1 hypothetical protein TSUD_289240 [Trifolium subterraneum]	G7KIE6_MEDTR/34-507 G7KIE6.1 PF00067.19;p450;	3847.GLYMA02G08640.1	AC135464 Medicago truncatula chromosome 6 clone mth2-17k21, complete sequence	mtr:11441132 cytochrome P450 82A1	8.15647	-0.0474768	0.0139512	0.0853721	0.185546	1.16079	0.185546	1.16079	1	10	1.07	10.22	1.04	9.19
c57009_g1_i1	.	.	XP_024628792.1 uncharacterized protein LOC112417396 [Medicago truncatula]	.	.	.	mtr:120576077 uncharacterized protein LOC120576077	8.15647	-0.0474768	0.0139512	0.0853721	0.185546	1.16079	0.185546	1.16079	1	10	1.83	18.32	1.79	16.47
c59198_g1_i1	UNIPROTKB|B9HLH5 - symbol:POPTR_0008s03560g "Armadillo/beta-catenin repeat family protein" species:3694 "Populus trichocarpa" [GO:0005634 "nucleus" evidence=IBA] [GO:0005737 "cytoplasm" evidence=IBA] InterPro:IPR000225 InterPro:IPR003613 InterPro:IPR016024 Pfam:PF00514 Pfam:PF04564 PROSITE:PS50176 PROSITE:PS51698 SMART:SM00185 SMART:SM00504 UniPathway:UPA00143 InterPro:IPR011989 InterPro:IPR01308…	.	XP_003626576.1 U-box domain-containing protein 44 isoform X1 [Medicago truncatula] <AES82794.1 spotted leaf protein, putative [Medicago truncatula]	K4B008_SOLLC/2-148 K4B008.1 PF05659.8;RPW8;	3847.GLYMA07G05870.1	XM_003626528 Medicago truncatula spotted leaf protein, putative mRNA	mtr:11435988 U-box domain-containing protein 44 isoform X1	8.15647	-0.0474768	0.0139512	0.0853721	0.185546	1.16079	0.185546	1.16079	1	10	0.63	5.88	0.62	5.28
c61050_g1_i1	TAIR|locus:2175098 - symbol:ARF4 "AT5G60450" species:3702 "Arabidopsis thaliana" [GO:0003677 "DNA binding" evidence=IEA] [GO:0005634 "nucleus" evidence=ISM;IEA] [GO:0006351 "transcription, DNA-templated" evidence=IEA] [GO:0006355 "regulation of transcription, DNA-templated" evidence=IEA;ISS] [GO:0009734 "auxin-activated signaling pathway" evidence=IEA] [GO:0003700 "DNA binding transcription facto…	sp|Q9ZTX9|ARFD_ARATH Auxin response factor 4 OS=Arabidopsis thaliana GN=ARF4 PE=1 SV=1	XP_013456030.1 auxin response factor 4 isoform X3 [Medicago truncatula] <KEH30061.1 auxin response factor-like protein [Medicago truncatula]	G7JQF5_MEDTR/166-268 G7JQF5.2 PF02362.18;B3;	3847.GLYMA12G29280.1	XM_013600576 Medicago truncatula auxin response factor-like protein partial mRNA	mtr:11406453 auxin response factor 4 isoform X3	8.15647	-0.0474768	0.0139512	0.0853721	0.185546	1.16079	0.185546	1.16079	1	10	0.73	6.84	0.71	6.15
c62634_g1_i1	UNIPROTKB|I1MQD8 - symbol:I1MQD8 "Alpha-galactosidase" species:3847 "Glycine max" [GO:0009505 "plant-type cell wall" evidence=IBA] InterPro:IPR000111 InterPro:IPR002241 InterPro:IPR013785 Pfam:PF16499 PRINTS:PR00740 PROSITE:PS00512 GO:GO:0005975 Gene3D:3.20.20.70 InterPro:IPR017853 SUPFAM:SSF51445 Proteomes:UP000008827 GO:GO:0009505 eggNOG:KOG2366 eggNOG:ENOG410XPF1 KO:K07407 OrthoDB:EOG09360A7S …	sp|P14749|AGAL_CYATE Alpha-galactosidase OS=Cyamopsis tetragonoloba PE=1 SV=1	XP_003619801.1 alpha-galactosidase [Medicago truncatula] <AES76019.1 alpha-galactosidase-like protein [Medicago truncatula]	G7KPQ2_MEDTR/65-408 G7KPQ2.1 PF16499.2;Melibiase_2;	3847.GLYMA16G33510.1	XM_003619753 Medicago truncatula alpha-galactosidase-like protein partial mRNA	mtr:11417650 alpha-galactosidase isoform X2	8.15647	-0.0474768	0.0139512	0.0853721	0.185546	1.16079	0.185546	1.16079	1	10	0.6	5.59	0.59	5.02
c64424_g1_i1	UNIPROTKB|K7K3Z1 - symbol:GLYMA_01G150000 "Uncharacterized protein" species:3847 "Glycine max" [GO:0005737 "cytoplasm" evidence=IBA] [GO:0008757 "S-adenosylmethionine-dependent methyltransferase activity" evidence=IBA] [GO:0032259 "methylation" evidence=IBA] InterPro:IPR013216 Pfam:PF08241 InterPro:IPR029063 GO:GO:0016021 GO:GO:0005737 SUPFAM:SSF53335 Proteomes:UP000008827 GO:GO:0008757 GO:GO:003…	.	XP_013446703.1 uncharacterized protein LOC25501817 [Medicago truncatula] <KEH20730.1 methyltransferase domain protein [Medicago truncatula]	K7K3Z1_SOYBN/109-190 K7K3Z1.1 PF08241.9;Methyltransf_11;	3847.GLYMA01G35310.2	XM_013591249 Medicago truncatula methyltransferase domain protein mRNA	psat:127104990 uncharacterized protein LOC127104990	8.15647	-0.0474768	0.0139512	0.0853721	0.185546	1.16079	0.185546	1.16079	1	10	0.43	3.99	0.42	3.59
c66445_g1_i1	TAIR|locus:2135069 - symbol:TRM5c "tRNA methyltransferase 5c" species:3702 "Arabidopsis thaliana" [GO:0005737 "cytoplasm" evidence=ISM] [GO:0008168 "methyltransferase activity" evidence=IEA] [GO:0032259 "methylation" evidence=IEA] [GO:0102522 "tRNA 4-demethylwyosine alpha-amino-alpha-carboxypropyltransferase activity" evidence=IEA] [GO:0031591 "wybutosine biosynthetic process" evidence=ISS] Inter…	sp|Q8W4K1|TYW23_ARATH tRNA wybutosine-synthesizing protein 2/3/4 OS=Arabidopsis thaliana GN=At4g04670 PE=2 SV=1	XP_003610434.1 tRNA wybutosine-synthesizing protein 2/3/4 [Medicago truncatula] <AES92631.1 tRNA wybutosine-synthesizing 2/3/4-like protein [Medicago truncatula]	G7JJ74_MEDTR/5-208 G7JJ74.1 PF02676.11;TYW3;	3847.GLYMA07G39030.1	XM_003610386 Medicago truncatula tRNA wybutosine-synthesizing 2/3/4-like protein mRNA	mtr:11443137 tRNA wybutosine-synthesizing protein 2/3/4	8.15647	-0.0474768	0.0139512	0.0853721	0.185546	1.16079	0.185546	1.16079	1	10	0.9	8.55	0.88	7.68
c68246_g1_i1	.	.	.	.	.	.	.	8.15647	-0.0474768	0.0139512	0.0853721	0.185546	1.16079	0.185546	1.16079	1	10	0.75	7.03	0.73	6.32
c68396_g1_i1	UNIPROTKB|U5FGM5 - symbol:POPTR_0019s14230g "Uncharacterized protein" species:3694 "Populus trichocarpa" [GO:0004674 "protein serine/threonine kinase activity" evidence=IBA] [GO:0005886 "plasma membrane" evidence=IBA] [GO:0006468 "protein phosphorylation" evidence=IBA] [GO:0006952 "defense response" evidence=IBA] [GO:0009506 "plasmodesma" evidence=IBA] InterPro:IPR000719 InterPro:IPR001245 InterP…	.	GAU33196.1 hypothetical protein TSUD_206550 [Trifolium subterraneum]	.	400682.PAC_15712752	.	gmx:121174712 secreted RxLR effector protein 161-like	8.15647	-0.0474768	0.0139512	0.0853721	0.185546	1.16079	0.185546	1.16079	1	10	1.26	12.18	1.23	10.95
c68524_g1_i1	UNIPROTKB|K7LZK8 - symbol:GLYMA_13G136500 "Uncharacterized protein" species:3847 "Glycine max" [GO:0004842 "ubiquitin-protein transferase activity" evidence=IBA] [GO:0030014 "CCR4-NOT complex" evidence=IBA] InterPro:IPR001841 InterPro:IPR000504 InterPro:IPR003954 InterPro:IPR035979 Pfam:PF00076 PROSITE:PS50102 SMART:SM00360 SMART:SM00361 InterPro:IPR013083 GO:GO:0003723 Proteomes:UP000008827 SUPF…	sp|Q09818|YAC4_SCHPO Putative general negative regulator of transcription C16C9.04c OS=Schizosaccharomyces pombe (strain 972 / ATCC 24843) GN=SPAC16C9.04c PE=3 SV=1	XP_013468255.1 uncharacterized protein LOC25484052 isoform X2 [Medicago truncatula] <KEH42292.1 RNA-binding (RRM/RBD/RNP motif) family protein, putative [Medicago truncatula]	K7LHH2_SOYBN/9-61 K7LHH2.1 PF14570.3;zf-RING_4;	3847.GLYMA13G19941.1	XM_013612801 Medicago truncatula RNA-binding (RRM/RBD/RNP motif) family protein, putative mRNA	mtr:25484052 uncharacterized protein LOC25484052 isoform X2	8.15647	-0.0474768	0.0139512	0.0853721	0.185546	1.16079	0.185546	1.16079	1	10	0.35	3.17	0.34	2.85
c69197_g1_i1	.	.	.	.	.	.	.	8.15647	-0.0474768	0.0139512	0.0853721	0.185546	1.16079	0.185546	1.16079	1	10	0.75	7.03	0.73	6.32
c72088_g1_i1	.	.	.	.	.	.	.	8.15647	-0.0474768	0.0139512	0.0853721	0.185546	1.16079	0.185546	1.16079	1	10	0.57	5.26	0.55	4.72
c72484_g1_i1	.	.	.	.	.	BT136720 Medicago truncatula clone JCVI-FLMt-6A12 unknown mRNA	.	8.15647	-0.0474768	0.0139512	0.0853721	0.185546	1.16079	0.185546	1.16079	1	10	1.49	14.62	1.45	13.14
c76723_g1_i1	UNIPROTKB|Q40640 - symbol:Xa21 "Receptor kinase-like protein" species:4530 "Oryza sativa" [GO:0005515 "protein binding" evidence=IPI] Pfam:PF00560 InterPro:IPR001611 InterPro:IPR000719 InterPro:IPR008271 InterPro:IPR017441 Pfam:PF00069 Pfam:PF13855 PROSITE:PS00107 PROSITE:PS00108 PROSITE:PS50011 SMART:SM00220 InterPro:IPR011009 InterPro:IPR003591 GO:GO:0016021 GO:GO:0005524 SUPFAM:SSF56112 eggNOG…	sp|Q2R2D5|XA21_ORYSJ Receptor kinase-like protein Xa21 OS=Oryza sativa subsp. japonica GN=XA21 PE=1 SV=1	PNX81626.1 LRR receptor-like kinase resistance protein, partial [Trifolium pratense]	W5C2X9_WHEAT/124-196 W5C2X9.1 PF00560.30;LRR_1;	3847.GLYMA09G35090.2	XM_013613765 Medicago truncatula LRR receptor-like kinase mRNA	mtr:25484778 putative receptor-like protein kinase At3g47110	8.15647	-0.0474768	0.0139512	0.0853721	0.185546	1.16079	0.185546	1.16079	1	10	0.51	4.75	0.5	4.27
c78963_g1_i1	UNIPROTKB|K7L5P6 - symbol:K7L5P6 "Potassium transporter" species:3847 "Glycine max" [GO:0015079 "potassium ion transmembrane transporter activity" evidence=IBA] [GO:0016020 "membrane" evidence=IBA] InterPro:IPR003855 Pfam:PF02705 GO:GO:0016021 GO:GO:0016020 Proteomes:UP000008827 GO:GO:0015079 eggNOG:COG3158 PANTHER:PTHR30540 TIGRFAMs:TIGR00794 eggNOG:ENOG410IKCF OrthoDB:EOG093603NA OMA:AADQFEI ST…	.	.	.	.	.	.	8.15647	-0.0474768	0.0139512	0.0853721	0.185546	1.16079	0.185546	1.16079	1	10	1.55	15.25	1.51	13.71
c3203_g1_i1	.	.	.	.	.	.	.	8.13158	0.682571	0.000700954	0.0077491	0.349926	1.74331	0.349926	1.74331	2	19	1.29	11.44	1.26	10.28
c21454_g1_i1	.	.	.	.	.	AC148242 Medicago truncatula clone mth2-18f6, complete sequence	.	8.13158	0.682571	0.000700954	0.0077491	0.349926	1.74331	0.349926	1.74331	2	19	0.57	4.93	0.56	4.43
c30953_g1_i1	TAIR|locus:2039964 - symbol:AT2G46490 "AT2G46490" species:3702 "Arabidopsis thaliana" [GO:0003674 "molecular_function" evidence=ND] [GO:0005634 "nucleus" evidence=ISM] [GO:0008150 "biological_process" evidence=ND] TAIR:locus:2039964 Proteomes:UP000006548 EMBL:CP002685 EMBL:AC006418 EMBL:AC006526 EMBL:AY070101 EMBL:AY117163 PIR:E84903 RefSeq:NP_182172.1 UniGene:At.25021 STRING:3702.AT2G46490.1 Ens…	.	XP_003609522.1 uncharacterized protein LOC11443303 [Medicago truncatula] <AES91719.1 hypothetical protein MTR_4g116610 [Medicago truncatula]	.	3847.GLYMA13G22500.1	XM_003609474 Medicago truncatula hypothetical protein partial mRNA	gmx:100306310 uncharacterized protein LOC100306310	8.13158	0.682571	0.000700954	0.0077491	0.349926	1.74331	0.349926	1.74331	2	19	0.54	4.71	0.53	4.23
c37324_g1_i1	.	.	.	.	.	.	.	8.13158	0.682571	0.000700954	0.0077491	0.349926	1.74331	0.349926	1.74331	2	19	0.47	4.02	0.45	3.62
c53313_g2_i1	TAIR|locus:2124804 - symbol:CSLC5 "AT4G31590" species:3702 "Arabidopsis thaliana" [GO:0000139 "Golgi membrane" evidence=IEA] [GO:0005794 "Golgi apparatus" evidence=ISM] [GO:0016021 "integral component of membrane" evidence=IEA] [GO:0016757 "transferase activity, transferring glycosyl groups" evidence=IEA;ISS] [GO:0016759 "cellulose synthase activity" evidence=ISS] [GO:0071555 "cell wall organizat…	sp|Q9SB75|CSLC5_ARATH Probable xyloglucan glycosyltransferase 5 OS=Arabidopsis thaliana GN=CSLC5 PE=1 SV=1	XP_003604151.1 probable xyloglucan glycosyltransferase 5 [Medicago truncatula] <AES86348.1 xyloglucan glycosyltransferase [Medicago truncatula]	G7JVL1_MEDTR/237-472 G7JVL1.1 PF13641.3;Glyco_tranf_2_3;	3847.GLYMA08G23820.1	XM_003604103 Medicago truncatula xyloglucan glycosyltransferase mRNA	mtr:11434384 probable xyloglucan glycosyltransferase 5	8.13158	0.682571	0.000700954	0.0077491	0.349926	1.74331	0.349926	1.74331	2	19	0.54	4.71	0.53	4.23
c58135_g1_i1	TAIR|locus:2088907 - symbol:AT3G28420 "AT3G28420" species:3702 "Arabidopsis thaliana" [GO:0003674 "molecular_function" evidence=ND] [GO:0005739 "mitochondrion" evidence=ISM] [GO:0008150 "biological_process" evidence=ND] [GO:0016021 "integral component of membrane" evidence=IEA] TAIR:locus:2088907 GO:GO:0016021 Proteomes:UP000006548 EMBL:CP002686 EMBL:AB026644 EMBL:BT010693 RefSeq:NP_189483.1 UniG…	.	XP_003618418.1 uncharacterized protein LOC11430260 [Medicago truncatula] <AES74636.1 transmembrane protein, putative [Medicago truncatula]	.	3847.GLYMA19G02010.1	XM_003618370 Medicago truncatula transmembrane protein, putative mRNA	psat:127122770 uncharacterized protein LOC127122770	8.13158	0.682571	0.000700954	0.0077491	0.349926	1.74331	0.349926	1.74331	2	19	0.55	4.75	0.54	4.27
c60569_g1_i1	UNIPROTKB|F6H2U0 - symbol:VIT_04s0008g02170 "Putative uncharacterized protein" species:29760 "Vitis vinifera" [GO:0003723 "RNA binding" evidence=IBA] [GO:0004525 "ribonuclease III activity" evidence=IBA] [GO:0005634 "nucleus" evidence=IBA] [GO:0005737 "cytoplasm" evidence=IBA] [GO:0016442 "RISC complex" evidence=IBA] [GO:0030422 "production of siRNA involved in RNA interference" evidence=IBA] Int…	sp|Q9ZT94|POLR2_ARATH Retrovirus-related Pol polyprotein from transposon RE2 OS=Arabidopsis thaliana GN=RE2 PE=4 SV=1	XP_014619061.1 PREDICTED: uncharacterized mitochondrial protein AtMg00810-like [Glycine max]	U5GCV4_POPTR/11-187 U5GCV4.1 PF00657.19;Lipase_GDSL;	4113.PGSC0003DMT400026630	.	lang:109342372 uncharacterized mitochondrial protein AtMg00810-like	8.13158	0.682571	0.000700954	0.0077491	0.349926	1.74331	0.349926	1.74331	2	19	1.02	8.92	0.99	8.02
c63253_g1_i1	.	.	.	.	.	.	.	8.13158	0.682571	0.000700954	0.0077491	0.349926	1.74331	0.349926	1.74331	2	19	0.44	3.78	0.43	3.4
c474_g1_i1	.	.	.	.	.	AC124968 Medicago truncatula clone mth2-15e21, complete sequence	.	8.12265	1.1629	2.84737e-05	0.000488771	0.497477	2.15712	0.497477	2.15712	3	28	1.32	11.33	1.29	10.18
c44781_g2_i1	.	.	ACJ85161.1 unknown [Medicago truncatula]	A0A072U750_MEDTR/55-216 A0A072U750.1 PF03634.10;TCP;	3847.GLYMA18G50371.1	XM_013592145 Medicago truncatula TCP family transcription factor mRNA	mtr:25497543 transcription factor TCP17	8.12265	1.1629	2.84737e-05	0.000488771	0.497477	2.15712	0.497477	2.15712	3	28	0.89	7.54	0.86	6.77
c50325_g1_i2	UNIPROTKB|I1J655 - symbol:GLYMA_01G065400 "Uncharacterized protein" species:3847 "Glycine max" [GO:0004185 "serine-type carboxypeptidase activity" evidence=IBA] [GO:0006508 "proteolysis" evidence=IBA] [GO:0008239 "dipeptidyl-peptidase activity" evidence=IBA] InterPro:IPR008758 Pfam:PF05577 InterPro:IPR029058 Proteomes:UP000008827 GO:GO:0006508 Gene3D:3.40.50.1820 SUPFAM:SSF53474 GO:GO:0008236 GO:…	sp|P42785|PCP_HUMAN Lysosomal Pro-X carboxypeptidase OS=Homo sapiens GN=PRCP PE=1 SV=1	XP_024631749.1 lysosomal Pro-X carboxypeptidase isoform X1 [Medicago truncatula]	A0A072VLA7_MEDTR/62-483 A0A072VLA7.1 PF05577.9;Peptidase_S28;	3847.GLYMA01G08600.1	XM_013609421 Medicago truncatula lysosomal pro-X carboxypeptidase-like protein partial mRNA	mtr:25487477 lysosomal Pro-X carboxypeptidase	8.06034	6.26483	1.4586e-33	7.81053e-31	4.16039	7.09998	4.16039	7.09998	123	1102	8.99	72.47	8.76	65.13
c32718_g1_i1	TAIR|locus:2130509 - symbol:CASPL1E1 "AT4G15630" species:3702 "Arabidopsis thaliana" [GO:0003954 "NADH dehydrogenase activity" evidence=IBA] [GO:0016021 "integral component of membrane" evidence=IEA] [GO:0051536 "iron-sulfur cluster binding" evidence=IBA] [GO:0005886 "plasma membrane" evidence=IDA] [GO:0005515 "protein binding" evidence=IPI] [GO:0043424 "protein histidine kinase binding" evidence…	sp|C6SZP8|CSPL5_SOYBN CASP-like protein 1E2 OS=Glycine max PE=2 SV=1	XP_003593986.1 CASP-like protein 1E2 [Medicago truncatula] <XP_024631865.1 CASP-like protein 1E2 [Medicago truncatula] <AES64237.1 plant integral membrane protein [Medicago truncatula] <AFK33390.1 unknown [Medicago truncatula]	G7ISI0_MEDTR/17-172 G7ISI0.1 PF04535.9;DUF588;	3847.GLYMA17G02610.1	XM_003593938 Medicago truncatula plant integral membrane protein mRNA	mtr:11437823 CASP-like protein 1E2	8.04995	4.94699	6.76463e-26	1.87275e-23	2.94956	5.78794	2.94956	5.78794	49	439	9.05	73.45	8.82	66.02
c42724_g1_i1	UNIPROTKB|K7LQ72 - symbol:GLYMA_11G185100 "Uncharacterized protein" species:3847 "Glycine max" [GO:0010345 "suberin biosynthetic process" evidence=IBA] [GO:0035336 "long-chain fatty-acyl-CoA metabolic process" evidence=IBA] [GO:0043231 "intracellular membrane-bounded organelle" evidence=IBA] [GO:0080019 "fatty-acyl-CoA reductase (alcohol-forming) activity" evidence=IBA] InterPro:IPR026055 Pfam:PF…	sp|Q93ZB9|FACR3_ARATH Fatty acyl-CoA reductase 3 OS=Arabidopsis thaliana GN=FAR3 PE=1 SV=1	XP_003606163.2 fatty acyl-CoA reductase 3 [Medicago truncatula] <AFK38315.1 unknown [Medicago truncatula] <AES88360.2 gland-specific fatty acyl-CoA reductase [Medicago truncatula]	G7JJM0_MEDTR/18-319 G7JJM0.2 PF07993.9;NAD_binding_4;	3847.GLYMA11G19160.2	XM_003606115 Medicago truncatula gland-specific fatty acyl-CoA reductase mRNA	mtr:11446356 fatty acyl-CoA reductase 3	8.03378	5.99213	4.33233e-32	2.10154e-29	3.90682	6.82758	3.90682	6.82758	102	911	7.55	60.69	7.36	54.55
c46338_g1_i1	TAIR|locus:2074648 - symbol:LBD21 "LOB domain-containing protein 21" species:3702 "Arabidopsis thaliana" [GO:0005634 "nucleus" evidence=ISM] [GO:0008150 "biological_process" evidence=ND] TAIR:locus:2074648 Proteomes:UP000006548 EMBL:CP002686 EMBL:AC009991 EMBL:AC073395 InterPro:IPR004883 Pfam:PF03195 PROSITE:PS50891 HOGENOM:HOG000237548 OrthoDB:EOG09360P8H EMBL:AB473845 RefSeq:NP_187720.1 UniGene…	sp|Q9SRL8|LBD21_ARATH LOB domain-containing protein 21 OS=Arabidopsis thaliana GN=LBD21 PE=2 SV=1	XP_003616672.1 LOB domain-containing protein 21 [Medicago truncatula] <AES99630.1 lateral organ boundaries (LOB) domain protein [Medicago truncatula]	D7T4L7_VITVI/11-109 D7T4L7.1 PF03195.11;DUF260;	3847.GLYMA18G02910.1	XM_003616624 Medicago truncatula lateral organ boundaries (LOB) domain protein mRNA	mtr:11431147 LOB domain-containing protein 21	7.98945	3.86725	1.3749e-18	1.97525e-16	2.05544	4.71885	2.05544	4.71885	23	205	6	48.64	5.85	43.72
c34335_g1_i1	TAIR|locus:2143498 - symbol:AT5G03120 "AT5G03120" species:3702 "Arabidopsis thaliana" [GO:0003674 "molecular_function" evidence=ND] [GO:0005576 "extracellular region" evidence=ISM] [GO:0008150 "biological_process" evidence=ND] TAIR:locus:2143498 GO:GO:0016021 Proteomes:UP000006548 EMBL:CP002688 EMBL:AL163002 EMBL:AF386956 EMBL:AY072521 PIR:T48333 RefSeq:NP_195932.1 UniGene:At.4998 EnsemblPlants:A…	.	XP_003625595.2 uncharacterized protein LOC11436339 isoform X1 [Medicago truncatula] <AES81813.2 transmembrane protein, putative [Medicago truncatula]	.	3847.GLYMA10G05780.1	XM_003625547 Medicago truncatula transmembrane protein, putative mRNA	psat:127125835 uncharacterized protein LOC127125835	7.96356	4.572	2.6418e-23	5.95228e-21	2.63585	5.41435	2.63585	5.41435	38	337	6.36	51	6.19	45.84
c35526_g1_i2	.	.	.	.	.	AC171394 Medicago truncatula clone mth2-38p7, complete sequence	.	7.93935	1.78193	8.65672e-07	2.16679e-05	0.753808	2.71394	0.753808	2.71394	5	45	0.98	8.02	0.96	7.21
c52837_g3_i1	TAIR|locus:2165026 - symbol:ET2 "effector of transcription2" species:3702 "Arabidopsis thaliana" [GO:0005634 "nucleus" evidence=ISM] [GO:0097100 "supercoiled DNA binding" evidence=IDA] [GO:2000033 "regulation of seed dormancy process" evidence=IMP] TAIR:locus:2165026 Proteomes:UP000006548 GO:GO:0005634 GO:GO:0005737 EMBL:CP002688 GO:GO:0045892 GO:GO:0006351 GO:GO:2000033 GO:GO:0010089 GO:GO:00971…	sp|F4K933|ET2_ARATH Protein EFFECTOR OF TRANSCRIPTION 2 OS=Arabidopsis thaliana GN=ET2 PE=1 SV=1	XP_003620925.1 protein EFFECTOR OF TRANSCRIPTION 2 [Medicago truncatula] <AES77143.1 effector of transcription protein [Medicago truncatula]	.	3694.POPTR_0006s15450.1	AC166146 Medicago truncatula clone mth2-174g5, complete sequence	mtr:11436498 protein EFFECTOR OF TRANSCRIPTION 2	7.92765	3.66164	5.28402e-17	6.42687e-15	1.90495	4.51561	1.90495	4.51561	20	177	2.38	19.01	2.32	17.08
c36904_g1_i2	TAIR|locus:2155461 - symbol:AT5G49800 species:3702 "Arabidopsis thaliana" [GO:0005739 "mitochondrion" evidence=ISM] [GO:0008150 "biological_process" evidence=ND] [GO:0008289 "lipid binding" evidence=IEA] InterPro:IPR002913 Pfam:PF01852 PROSITE:PS50848 TAIR:locus:2155461 Proteomes:UP000006548 EMBL:CP002688 GO:GO:0008289 Gene3D:3.30.530.20 InterPro:IPR023393 EMBL:BT020476 RefSeq:NP_199791.2 UniGene…	sp|Q9Y365|STA10_HUMAN START domain-containing protein 10 OS=Homo sapiens GN=STARD10 PE=1 SV=2	KRH01897.1 hypothetical protein GLYMA_17G003000 [Glycine max]	I1MQU8_SOYBN/4-176 I1MQU8.1 PF01852.16;START;	3847.GLYMA17G00670.1	XM_013603243 Medicago truncatula homeobox/lipid-binding domain protein mRNA	lja:Lj4g3v0060680.1 Lj4g3v0060680.1; -	7.85905	2.21247	1.29674e-08	4.68601e-07	0.971392	3.11469	0.971392	3.11469	7	62	1.15	9.23	1.12	8.3
c16797_g1_i1	.	.	ACL97384.1 Gag-Pol polyprotein [Medicago truncatula]	.	.	.	.	7.83392	1.12174	4.67603e-05	0.000755494	0.497477	2.11658	0.497477	2.11658	3	27	0.77	6.28	0.75	5.65
c53472_g3_i1	TAIR|locus:2017572 - symbol:AT1G51790 species:3702 "Arabidopsis thaliana" [GO:0005886 "plasma membrane" evidence=ISM;IBA] [GO:0016301 "kinase activity" evidence=ISS] [GO:0016310 "phosphorylation" evidence=ISS] [GO:0046777 "protein autophosphorylation" evidence=IBA] [GO:0009506 "plasmodesma" evidence=IBA] InterPro:IPR001611 InterPro:IPR000719 InterPro:IPR001245 Pfam:PF07714 PROSITE:PS50011 PROSITE…	sp|C0LGD6|Y1570_ARATH Probable LRR receptor-like serine/threonine-protein kinase At1g05700 OS=Arabidopsis thaliana GN=At1g05700 PE=2 SV=1	XP_004502557.1 PREDICTED: probable LRR receptor-like serine/threonine-protein kinase At4g29180 isoform X1 [Cicer arietinum]	A0A0D3EVA8_9ORYZ/1285-1322 A0A0D3EVA8.1 PF08263.9;LRRNT_2;	3847.GLYMA07G15270.1	XM_004517048 PREDICTED: Cicer arietinum probable LRR receptor-like serine/threonine-protein kinase At4g29180 (LOC101504166), partial mRNA	cam:101509002 probable LRR receptor-like serine/threonine-protein kinase At4g29180	7.83392	1.12174	4.67603e-05	0.000755494	0.497477	2.11658	0.497477	2.11658	3	27	0.74	6.08	0.72	5.46
c62712_g1_i1	ZFIN|ZDB-GENE-131127-504 - symbol:si:ch211-149k12.3 "si:ch211-149k12.3" species:7955 "Danio rerio" [GO:0003964 "RNA-directed DNA polymerase activity" evidence=IBA] InterPro:IPR000477 InterPro:IPR005135 Pfam:PF03372 Pfam:PF00078 ZFIN:ZDB-GENE-131127-504 Proteomes:UP000000437 Gene3D:3.60.10.10 InterPro:IPR036691 SUPFAM:SSF56219 PROSITE:PS50878 EMBL:AL929195 PaxDb:A0A0R4ISL7 Ensembl:ENSDART000001633…	sp|O00370|LORF2_HUMAN LINE-1 retrotransposable element ORF2 protein OS=Homo sapiens PE=1 SV=1	PNY17742.1 ribonuclease H [Trifolium pratense]	M1B2T9_SOLTU/123-384 M1B2T9.1 PF00078.24;RVT_1;	4113.PGSC0003DMT400080715	.	mtr:112420787 uncharacterized protein LOC112420787	7.83392	1.12174	4.67603e-05	0.000755494	0.497477	2.11658	0.497477	2.11658	3	27	0.42	3.38	0.41	3.04
c41821_g1_i1	.	.	AET04626.1 transmembrane protein, putative [Medicago truncatula] <AFK34938.1 unknown [Medicago truncatula]	.	3847.GLYMA05G32010.1	BT135143 Medicago truncatula clone JCVI-FLMt-10B8 unknown mRNA	mtr:11427475 uncharacterized protein LOC11427475	7.81905	2.00212	9.9317e-08	3.04587e-06	0.866698	2.91642	0.866698	2.91642	6	53	3.17	25.87	3.09	23.26
c33353_g1_i1	TAIR|locus:2198576 - symbol:EXPA11 "AT1G20190" species:3702 "Arabidopsis thaliana" [GO:0005576 "extracellular region" evidence=ISM;IEA] [GO:0005618 "cell wall" evidence=IEA;IDA] [GO:0009664 "plant-type cell wall organization" evidence=IEA] [GO:0009826 "unidimensional cell growth" evidence=ISS;NAS] [GO:0009828 "plant-type cell wall loosening" evidence=ISS;NAS] [GO:0009831 "plant-type cell wall mod…	sp|Q9LNU3|EXP11_ARATH Expansin-A11 OS=Arabidopsis thaliana GN=EXPA11 PE=2 SV=1	XP_003589554.1 expansin-A11 [Medicago truncatula] <AES59805.1 expansin-A1-like protein [Medicago truncatula]	G7I8C4_MEDTR/163-240 G7I8C4.1 PF01357.18;Pollen_allerg_1;	3847.GLYMA04G02380.1	XM_003589506 Medicago truncatula expansin-A1-like protein mRNA	mtr:11417231 LOW QUALITY PROTEIN: expansin-A11	7.76343	1.75542	1.33121e-06	3.18748e-05	0.753808	2.6865	0.753808	2.6865	5	44	1.4	11.25	1.37	10.11
c18510_g1_i1	TAIR|locus:2117823 - symbol:TRM20 "AT4G28760" species:3702 "Arabidopsis thaliana" [GO:0003674 "molecular_function" evidence=ND] [GO:0005634 "nucleus" evidence=ISM] [GO:0008150 "biological_process" evidence=ND] TAIR:locus:2117823 Proteomes:UP000006548 EMBL:CP002687 InterPro:IPR025486 Pfam:PF14309 InterPro:IPR032795 Pfam:PF14383 EMBL:AY051010 EMBL:AY113849 RefSeq:NP_567819.1 RefSeq:NP_974633.1 UniG…	.	XP_013468383.1 uncharacterized protein LOC25484161 [Medicago truncatula] <XP_024635043.1 uncharacterized protein LOC25484161 [Medicago truncatula] <XP_024635045.1 uncharacterized protein LOC25484161 [Medicago truncatula] <XP_024635049.1 uncharacterized protein LOC25484161 [Medicago truncatula] <KEH42420.1 DUF3741 family protein [Medicago truncatula]	A0A072VWH9_MEDTR/655-833 A0A072VWH9.1 PF14309.3;DUF4378;	3847.GLYMA10G04810.1	XM_013612929 Medicago truncatula DUF3741 family protein mRNA	mtr:25484161 uncharacterized protein LOC25484161 isoform X1	7.73255	2.19291	1.92711e-08	6.7682e-07	0.971392	3.09396	0.971392	3.09396	7	61	0.7	5.48	0.68	4.92
c21570_g1_i1	UNIPROTKB|Q2PMN1 - symbol:ccsA "Cytochrome c biogenesis protein CcsA" species:3847 "Glycine max" [GO:0015886 "heme transport" evidence=IBA] [GO:0055114 "oxidation-reduction process" evidence=IBA] [GO:0005886 "plasma membrane" evidence=IBA] HAMAP:MF_01391 InterPro:IPR002541 InterPro:IPR017562 Pfam:PF01578 GO:GO:0016021 GO:GO:0055114 Proteomes:UP000008827 GO:GO:0020037 GO:GO:0017004 GO:GO:0015886 G…	sp|Q9BBP4|CCSA_LOTJA Cytochrome c biogenesis protein CcsA OS=Lotus japonicus GN=ccsA PE=3 SV=1	AGV52550.1 cytochrome c biogenesis protein (chloroplast) [Medicago truncatula f. tricycla]	G7JVM2_MEDTR/68-315 G7JVM2.1 PF01578.17;Cytochrom_C_asm;	29760.VIT_00s0246g00170.t01	GQ435547 Trigonella foenum-graecum voucher PS0319MT01 Ycf5 (ycf5) gene, partial cds; chloroplast	mtr:5333106 ccsA, MetrCp003; cytochrome c biogenesis protein	7.70655	0.624509	0.00118753	0.0120959	0.349926	1.68905	0.349926	1.68905	2	18	4.28	39.09	4.17	35.13
c29811_g1_i1	.	.	.	.	.	CR956402 M.truncatula DNA sequence from clone MTH2-50J5 on chromosome 3, complete sequence	.	7.70655	0.624509	0.00118753	0.0120959	0.349926	1.68905	0.349926	1.68905	2	18	0.72	5.96	0.71	5.36
c44026_g2_i1	UNIPROTKB|I1KCH7 - symbol:GLYMA_06G183800 "Uncharacterized protein" species:3847 "Glycine max" [GO:0005634 "nucleus" evidence=IBA] [GO:0005737 "cytoplasm" evidence=IBA] InterPro:IPR000225 InterPro:IPR003613 InterPro:IPR016024 Pfam:PF04564 PROSITE:PS50176 PROSITE:PS51698 SMART:SM00185 SMART:SM00504 UniPathway:UPA00143 InterPro:IPR011989 InterPro:IPR013083 GO:GO:0005634 GO:GO:0005737 Gene3D:1.25.10…	sp|Q9XIJ5|PUB18_ARATH U-box domain-containing protein 18 OS=Arabidopsis thaliana GN=PUB18 PE=1 SV=1	XP_013461013.1 U-box domain-containing protein 18 isoform X3 [Medicago truncatula] <KEH35047.1 spotted leaf protein, putative [Medicago truncatula]	A0A072UZQ5_MEDTR/275-347 A0A072UZQ5.1 PF04564.12;U-box;	3847.GLYMA06G19540.1	XM_013605561 Medicago truncatula spotted leaf protein, putative mRNA	mtr:25489542 U-box domain-containing protein 18 isoform X3	7.70655	0.624509	0.00118753	0.0120959	0.349926	1.68905	0.349926	1.68905	2	18	0.58	4.72	0.56	4.24
c51025_g1_i1	.	.	.	.	.	.	.	7.70655	0.624509	0.00118753	0.0120959	0.349926	1.68905	0.349926	1.68905	2	18	0.88	7.28	0.86	6.55
c51156_g3_i1	UNIPROTKB|I1J4T8 - symbol:GLYMA_01G016500 "Uncharacterized protein" species:3847 "Glycine max" [GO:0016021 "integral component of membrane" evidence=IBA] [GO:0042626 "ATPase activity, coupled to transmembrane movement of substances" evidence=IBA] [GO:0055085 "transmembrane transport" evidence=IBA] InterPro:IPR003439 InterPro:IPR011527 InterPro:IPR017871 InterPro:IPR036640 Pfam:PF00005 Pfam:PF0066…	sp|Q8LPK2|AB2B_ARATH ABC transporter B family member 2 OS=Arabidopsis thaliana GN=ABCB2 PE=1 SV=3	XP_004512509.1 PREDICTED: ABC transporter B family member 2-like [Cicer arietinum]	G7KDP1_MEDTR/374-523 G7KDP1.1 PF00005.24;ABC_tran;	3847.GLYMA01G02060.1	XM_003612802 Medicago truncatula ABC transporter B family-like protein mRNA	cam:101494238 ABC transporter B family member 2-like	7.70655	0.624509	0.00118753	0.0120959	0.349926	1.68905	0.349926	1.68905	2	18	0.45	3.7	0.44	3.32
c51338_g1_i2	.	.	PNX70949.1 hypothetical protein L195_g057905, partial [Trifolium pratense]	.	.	.	psat:127123398 uncharacterized protein LOC127123398	7.70655	0.624509	0.00118753	0.0120959	0.349926	1.68905	0.349926	1.68905	2	18	0.91	7.53	0.89	6.77
c52734_g2_i1	TAIR|locus:2160472 - symbol:AT5G41540 species:3702 "Arabidopsis thaliana" [GO:0005737 "cytoplasm" evidence=ISM] [GO:0006952 "defense response" evidence=ISS] [GO:0007165 "signal transduction" evidence=IEA] [GO:0043531 "ADP binding" evidence=IEA] InterPro:IPR000157 InterPro:IPR002182 Pfam:PF00931 Pfam:PF01582 PROSITE:PS50104 SMART:SM00255 InterPro:IPR003593 InterPro:IPR027417 TAIR:locus:2160472 SUP…	sp|F4JNB7|RPP5_ARATH Disease resistance protein RPP5 OS=Arabidopsis thaliana GN=RPP5 PE=1 SV=1	GAU43796.1 hypothetical protein TSUD_285480 [Trifolium subterraneum]	A0A072U6V4_MEDTR/38-228 A0A072U6V4.1 PF01582.17;TIR;	3847.GLYMA01G27455.1	XM_004502756 PREDICTED: Cicer arietinum uncharacterized protein At5g05190-like (LOC101503534), transcript variant X1, mRNA	mtr:25495401 disease resistance protein RUN1	7.70655	0.624509	0.00118753	0.0120959	0.349926	1.68905	0.349926	1.68905	2	18	0.55	4.47	0.53	4.02
c54687_g4_i1	UNIPROTKB|I1KGU5 - symbol:GLYMA_07G024100 "Uncharacterized protein" species:3847 "Glycine max" [GO:0004526 "ribonuclease P activity" evidence=IBA] [GO:0005655 "nucleolar ribonuclease P complex" evidence=IBA] [GO:0090502 "RNA phosphodiester bond hydrolysis, endonucleolytic" evidence=IBA] InterPro:IPR005380 InterPro:IPR005381 Pfam:PF03468 Pfam:PF03470 Proteomes:UP000008827 GO:GO:0031047 eggNOG:ENOG…	sp|Q9SAI1|FDM5_ARATH Factor of DNA methylation 5 OS=Arabidopsis thaliana GN=FDM5 PE=2 SV=1	XP_003604222.2 factor of DNA methylation 1 [Medicago truncatula] <XP_024637839.1 factor of DNA methylation 1 [Medicago truncatula] <AES86419.2 XH/XS domain protein [Medicago truncatula]	G7JDA5_MEDTR/114-214 G7JDA5.2 PF03468.11;XS;	3847.GLYMA07G02740.1	AC153003 Medicago truncatula chromosome 4 clone mth2-96o5, complete sequence	mtr:11425283 factor of DNA methylation 1	7.70655	0.624509	0.00118753	0.0120959	0.349926	1.68905	0.349926	1.68905	2	18	0.86	7.07	0.83	6.36
c58740_g1_i1	.	.	.	.	.	AC135465 Medicago truncatula clone mth2-24h22, complete sequence	.	7.70655	0.624509	0.00118753	0.0120959	0.349926	1.68905	0.349926	1.68905	2	18	0.58	4.73	0.56	4.25
c68184_g1_i1	TAIR|locus:505006182 - symbol:AT1G53345 "AT1G53345" species:3702 "Arabidopsis thaliana" [GO:0008150 "biological_process" evidence=ND] TAIR:locus:505006182 EMBL:CP002684 Proteomes:UP000006548 RefSeq:NP_564629.1 UniGene:At.37421 ProteinModelPortal:F4HRG2 STRING:3702.AT1G53345.1 PaxDb:F4HRG2 EnsemblPlants:AT1G53345.1 GeneID:841770 Gramene:AT1G53345.1 KEGG:ath:AT1G53345 Araport:AT1G53345 eggNOG:ENOG4…	.	XP_013452822.1 uncharacterized protein LOC25497347 [Medicago truncatula] <KEH26850.1 DHHA1 domain protein [Medicago truncatula]	.	3847.GLYMA16G34320.1	XM_013597368 Medicago truncatula DHHA1 domain protein mRNA	mtr:25497347 uncharacterized protein LOC25497347	7.70655	0.624509	0.00118753	0.0120959	0.349926	1.68905	0.349926	1.68905	2	18	2.52	21.92	2.45	19.7
c48493_g1_i1	TAIR|locus:2124943 - symbol:MPK4 "AT4G01370" species:3702 "Arabidopsis thaliana" [GO:0005524 "ATP binding" evidence=IEA] [GO:0005634 "nucleus" evidence=ISM;IDA] [GO:0005874 "microtubule" evidence=IEA] [GO:0010468 "regulation of gene expression" evidence=IBA] [GO:0016301 "kinase activity" evidence=ISS;IDA] [GO:0009868 "jasmonic acid and ethylene-dependent systemic resistance, jasmonic acid mediate…	sp|Q40353|MMK2_MEDSA Mitogen-activated protein kinase homolog MMK2 OS=Medicago sativa GN=MMK2 PE=2 SV=1	XP_004503681.1 PREDICTED: mitogen-activated protein kinase homolog MMK2 [Cicer arietinum] <XP_004503682.1 PREDICTED: mitogen-activated protein kinase homolog MMK2 [Cicer arietinum] <XP_012572149.1 PREDICTED: mitogen-activated protein kinase homolog MMK2 [Cicer arietinum]	A0A072U5I3_MEDTR/53-338 A0A072U5I3.1 PF00069.22;Pkinase;	3847.GLYMA05G37480.1	XM_013591639 Medicago truncatula MAP kinase mRNA	psat:127104236 mitogen-activated protein kinase homolog MMK2-like	7.68639	3.3964	7.58562e-15	6.96593e-13	1.73691	4.25116	1.73691	4.25116	17	146	2.52	19.57	2.46	17.59
c56167_g1_i1	.	.	.	.	.	.	.	7.6808	1.45704	3.85312e-06	8.30486e-05	0.631328	2.41286	0.631328	2.41286	4	35	0.79	6.23	0.77	5.6
c52172_g2_i5	.	.	.	.	.	.	.	7.66737	2.36125	2.7836e-09	1.13189e-07	1.069	3.25202	1.069	3.25202	8	69	1.37	10.71	1.34	9.62
c19975_g1_i1	TAIR|locus:505006386 - symbol:PSK3 "AT3G44735" species:3702 "Arabidopsis thaliana" [GO:0005576 "extracellular region" evidence=ISM;IEA] [GO:0007275 "multicellular organism development" evidence=IEA] [GO:0008083 "growth factor activity" evidence=IEA] [GO:0008283 "cell proliferation" evidence=IEA] [GO:0030154 "cell differentiation" evidence=IEA] InterPro:IPR009438 Pfam:PF06404 TAIR:locus:505006386 …	sp|Q8LA14|PSK6_ARATH Putative phytosulfokines 6 OS=Arabidopsis thaliana GN=PSK6 PE=2 SV=2	XP_013464914.1 putative phytosulfokines 6 [Medicago truncatula] <KEH38949.1 phytosulfokine precursor protein [Medicago truncatula]	A0A072VAA0_MEDTR/12-91 A0A072VAA0.1 PF06404.9;PSK;	3847.GLYMA12G30650.1	XM_013609460 Medicago truncatula phytosulfokine precursor protein mRNA	mtr:25487513 putative phytosulfokines 6	7.62314	2.78574	1.53056e-11	8.92617e-10	1.32753	3.65724	1.32753	3.65724	11	94	4.43	34.71	4.31	31.2
c34123_g1_i1	.	.	AES75130.1 hypothetical protein MTR_6g026820 [Medicago truncatula]	.	3847.GLYMA19G30271.1	XM_003618864 Medicago truncatula hypothetical protein mRNA	pvu:PHAVU_004G053200g hypothetical protein	7.60606	2.17307	2.86567e-08	9.81372e-07	0.971392	3.07293	0.971392	3.07293	7	60	4.77	38.15	4.64	34.29
c54640_g4_i1	TAIR|locus:2150891 - symbol:MYB16 "AT5G15310" species:3702 "Arabidopsis thaliana" [GO:0000981 "RNA polymerase II transcription factor activity, sequence-specific DNA binding" evidence=IBA] [GO:0001135 "transcription factor activity, RNA polymerase II transcription factor recruiting" evidence=IBA] [GO:0003677 "DNA binding" evidence=IEA;ISS] [GO:0005634 "nucleus" evidence=ISM;IBA] [GO:0006351 "tran…	sp|Q9LXF1|MYB16_ARATH Transcription factor MYB16 OS=Arabidopsis thaliana GN=MYB16 PE=2 SV=1	XP_003618530.1 transcription factor MYB16 [Medicago truncatula] <AES74748.1 myb transcription factor mixta-like protein [Medicago truncatula] <AFK45247.1 unknown [Medicago truncatula]	D7ML75_ARALL/87-381 D7ML75.1 PF02628.12;COX15-CtaA;	3847.GLYMA19G02890.1	XM_003618482 Medicago truncatula myb transcription factor mixta-like protein mRNA	mtr:11412297 transcription factor MYB16	7.60606	2.17307	2.86567e-08	9.81372e-07	0.971392	3.07293	0.971392	3.07293	7	60	4.91	39.35	4.78	35.36
c37580_g1_i1	TAIR|locus:2203256 - symbol:AT1G35180 "AT1G35180" species:3702 "Arabidopsis thaliana" [GO:0003674 "molecular_function" evidence=ND] [GO:0008150 "biological_process" evidence=ND] InterPro:IPR006634 Pfam:PF03798 PROSITE:PS50922 SMART:SM00724 TAIR:locus:2203256 GO:GO:0016021 EMBL:CP002684 Proteomes:UP000006548 eggNOG:KOG4474 eggNOG:ENOG410Z5I9 OMA:HSFTGDV OrthoDB:EOG09360LBJ EMBL:BT010848 EMBL:BT015…	sp|Q6ZRR5|TM136_HUMAN Transmembrane protein 136 OS=Homo sapiens GN=TMEM136 PE=2 SV=2	XP_003589322.2 transmembrane protein 136 [Medicago truncatula] <XP_024631178.1 transmembrane protein 136 [Medicago truncatula] <XP_024631179.1 transmembrane protein 136 [Medicago truncatula] <AES59573.2 TRAM, LAG1 and CLN8 (TLC) lipid-sensing domain protein [Medicago truncatula]	G7I5C1_MEDTR/33-211 G7I5C1.2 PF03798.13;TRAM_LAG1_CLN8;	3847.GLYMA17G37210.1	XM_003589274 Medicago truncatula TRAM, LAG1 and CLN8 (TLC) lipid-sensing domain protein mRNA	mtr:11412588 TLC domain-containing protein 5	7.60464	3.29891	3.50495e-14	2.94931e-12	1.67625	4.15436	1.67625	4.15436	16	136	3.07	23.63	2.99	21.24
c863_g1_i1	TAIR|locus:2085136 - symbol:VSR1 "AT3G52850" species:3702 "Arabidopsis thaliana" [GO:0000139 "Golgi membrane" evidence=IEA] [GO:0005509 "calcium ion binding" evidence=IEA] [GO:0005576 "extracellular region" evidence=ISM] [GO:0005887 "integral component of plasma membrane" evidence=ISS] [GO:0006623 "protein targeting to vacuole" evidence=IGI;ISS;IMP;TAS] [GO:0016021 "integral component of membrane…	sp|O22925|VSR2_ARATH Vacuolar-sorting receptor 2 OS=Arabidopsis thaliana GN=VSR2 PE=2 SV=1	GAU37182.1 hypothetical protein TSUD_391710 [Trifolium subterraneum]	A0A0D3B4V9_BRAOL/297-341 A0A0D3B4V9.1 PF07645.12;EGF_CA;	3847.GLYMA07G14800.2	XM_003626632 Medicago truncatula vacuolar-sorting receptor-like protein partial mRNA	mtr:11429925 vacuolar-sorting receptor 1	7.54518	1.07934	7.67958e-05	0.0011648	0.497477	2.07487	0.497477	2.07487	3	26	1.15	9.11	1.12	8.18
c47359_g1_i1	.	.	.	.	.	.	.	7.54518	1.07934	7.67958e-05	0.0011648	0.497477	2.07487	0.497477	2.07487	3	26	1.57	12.54	1.53	11.27
c57859_g1_i1	TAIR|locus:2201262 - symbol:KCS6 "AT1G68530" species:3702 "Arabidopsis thaliana" [GO:0005789 "endoplasmic reticulum membrane" evidence=IEA] [GO:0006633 "fatty acid biosynthetic process" evidence=IEA] [GO:0016021 "integral component of membrane" evidence=IEA] [GO:0102336 "3-oxo-arachidoyl-CoA synthase activity" evidence=IEA] [GO:0102337 "3-oxo-cerotoyl-CoA synthase activity" evidence=IEA] [GO:0102…	sp|Q9XF43|KCS6_ARATH 3-ketoacyl-CoA synthase 6 OS=Arabidopsis thaliana GN=CUT1 PE=1 SV=1	GAU14835.1 hypothetical protein TSUD_50470 [Trifolium subterraneum]	B9HJ26_POPTR/80-369 B9HJ26.1 PF08392.9;FAE1_CUT1_RppA;	3847.GLYMA10G42100.1	XM_013614730 Medicago truncatula 3-ketoacyl-CoA synthase-like protein mRNA	mtr:25485501 3-ketoacyl-CoA synthase 6	7.53798	5.99302	9.58833e-31	4.03414e-28	3.98393	6.81813	3.98393	6.81813	108	905	8.91	67.23	8.69	60.43
c48071_g2_i1	TAIR|locus:2126051 - symbol:CYP86A2 "AT4G00360" species:3702 "Arabidopsis thaliana" [GO:0005506 "iron ion binding" evidence=IEA] [GO:0005576 "extracellular region" evidence=ISM] [GO:0006952 "defense response" evidence=IEA] [GO:0016021 "integral component of membrane" evidence=IEA] [GO:0019825 "oxygen binding" evidence=ISS] [GO:0020037 "heme binding" evidence=IEA] [GO:0055114 "oxidation-reduction …	sp|O23066|C86A2_ARATH Cytochrome P450 86A2 OS=Arabidopsis thaliana GN=CYP86A2 PE=1 SV=1	XP_003627566.1 cytochrome P450 86A8 [Medicago truncatula] <AET02042.1 cytochrome P450 family 94 protein [Medicago truncatula]	G7LBQ4_MEDTR/27-507 G7LBQ4.1 PF00067.19;p450;	3847.GLYMA07G07560.1	XM_003627518 Medicago truncatula cytochrome P450 family 94 protein mRNA	mtr:11444029 cytochrome P450 86A8	7.49669	3.90466	4.44422e-18	6.008e-16	2.14769	4.74568	2.14769	4.74568	25	209	2.65	19.99	2.59	17.97
c46060_g1_i1	.	.	.	.	.	.	.	7.46217	1.42365	6.16451e-06	0.000125954	0.631328	2.37899	0.631328	2.37899	4	34	5.8	48.22	5.65	43.34
c54571_g1_i2	.	.	GAU51825.1 hypothetical protein TSUD_416110 [Trifolium subterraneum]	.	.	.	psat:127129980 GRIP domain-containing protein RUD3-like	7.46095	3.43901	6.81883e-15	6.3039e-13	1.79512	4.28813	1.79512	4.28813	18	150	2.07	15.53	2.01	13.96
c53899_g2_i1	TAIR|locus:2084158 - symbol:SEOR1 "Sieve-Element-Occlusion-Related 1" species:3702 "Arabidopsis thaliana" [GO:0005634 "nucleus" evidence=ISM] [GO:0010088 "phloem development" evidence=IMP] [GO:0042803 "protein homodimerization activity" evidence=IPI] [GO:0043621 "protein self-association" evidence=IPI] TAIR:locus:2084158 Proteomes:UP000006548 EMBL:CP002686 GO:GO:0042803 GO:GO:0043621 EMBL:AC00932…	sp|Q9SS87|SEOB_ARATH Protein SIEVE ELEMENT OCCLUSION B OS=Arabidopsis thaliana GN=SEOB PE=1 SV=1	ACV83947.1 calcium-regulated/ATP-independent forisome protein [Pisum sativum]	E2FKJ3_MEDTR/38-280 E2FKJ3.1 PF14576.3;SEO_N;	3847.GLYMA10G32950.2	XM_013613255 Medicago truncatula sieve element occlusion protein mRNA	psat:127098054 protein SIEVE ELEMENT OCCLUSION B-like	7.35308	2.13256	4.26378e-08	1.42075e-06	0.971392	3.02992	0.971392	3.02992	7	58	1.39	10.43	1.35	9.38
c3000_g1_i1	.	.	.	.	.	.	.	7.35142	-0.145902	0.0246349	0.130378	0.185546	1.07876	0.185546	1.07876	1	9	0.97	8.29	0.94	7.45
c7770_g1_i1	TAIR|locus:2009729 - symbol:NAC028 "AT1G65910" species:3702 "Arabidopsis thaliana" [GO:0003677 "DNA binding" evidence=IEA] [GO:0005634 "nucleus" evidence=ISM;IEA] [GO:0006351 "transcription, DNA-templated" evidence=IEA] [GO:0006355 "regulation of transcription, DNA-templated" evidence=IEA;ISS] [GO:0007275 "multicellular organism development" evidence=ISS] [GO:0003700 "DNA binding transcription fa…	.	XP_003600640.1 NAC domain-containing protein 86 [Medicago truncatula] <AES70891.1 NAC transcription factor-like protein [Medicago truncatula]	.	3847.GLYMA18G05020.1	XM_003600592 Medicago truncatula NAC transcription factor-like protein mRNA	mtr:11417948 NAC domain-containing protein 86	7.35142	-0.145902	0.0246349	0.130378	0.185546	1.07876	0.185546	1.07876	1	9	0.38	3.17	0.37	2.85
c15894_g2_i1	.	.	.	.	.	AC150384 Medicago truncatula clone mth2-144c22, complete sequence	.	7.35142	-0.145902	0.0246349	0.130378	0.185546	1.07876	0.185546	1.07876	1	9	0.59	4.94	0.58	4.44
c20481_g1_i1	.	.	.	.	.	.	.	7.35142	-0.145902	0.0246349	0.130378	0.185546	1.07876	0.185546	1.07876	1	9	0.8	6.78	0.78	6.1
c21296_g1_i1	.	.	.	.	.	.	.	7.35142	-0.145902	0.0246349	0.130378	0.185546	1.07876	0.185546	1.07876	1	9	0.55	4.57	0.53	4.11
c27097_g1_i2	.	.	.	.	.	AC166897 Medicago truncatula clone mth2-64l14, complete sequence	.	7.35142	-0.145902	0.0246349	0.130378	0.185546	1.07876	0.185546	1.07876	1	9	1.01	8.66	0.98	7.79
c30756_g1_i1	UNIPROTKB|A9PH67 - symbol:POPTR_0006s13310g "Elongation factor 1-alpha" species:3694 "Populus trichocarpa" [GO:0003746 "translation elongation factor activity" evidence=IBA] [GO:0003924 "GTPase activity" evidence=IBA] [GO:0005622 "intracellular" evidence=IBA] InterPro:IPR000795 InterPro:IPR004161 InterPro:IPR004539 Pfam:PF00009 Pfam:PF03144 PRINTS:PR00315 PROSITE:PS51722 InterPro:IPR004160 InterP…	sp|P34823|EF1A2_DAUCA Elongation factor 1-alpha OS=Daucus carota PE=2 SV=1	KEH43749.1 elongation factor 1-alpha [Medicago truncatula]	A0A072VNZ7_MEDTR/316-425 A0A072VNZ7.1 PF03143.14;GTP_EFTU_D3;	4641.GSMUA_Achr10P30450_001	XM_003626951 Medicago truncatula elongation factor 1-alpha partial mRNA	mtr:11417682 sulfate adenylyltransferase subunit 1 isoform X2	7.35142	-0.145902	0.0246349	0.130378	0.185546	1.07876	0.185546	1.07876	1	9	0.83	7.08	0.81	6.36
c33927_g2_i1	.	.	.	.	.	CT025841 Medicago truncatula chromosome 5 clone mth2-131j21, COMPLETE SEQUENCE	.	7.35142	-0.145902	0.0246349	0.130378	0.185546	1.07876	0.185546	1.07876	1	9	1.99	18.02	1.94	16.2
c36789_g1_i1	.	.	PNY02219.1 hypothetical protein L195_g025524 [Trifolium pratense]	.	.	.	.	7.35142	-0.145902	0.0246349	0.130378	0.185546	1.07876	0.185546	1.07876	1	9	1.12	9.65	1.09	8.67
c38116_g1_i1	TAIR|locus:2034944 - symbol:IBS1 "AT1G18670" species:3702 "Arabidopsis thaliana" [GO:0004693 "cyclin-dependent protein serine/threonine kinase activity" evidence=IBA] [GO:0005634 "nucleus" evidence=ISM;IBA] [GO:0006468 "protein phosphorylation" evidence=IBA] [GO:0016301 "kinase activity" evidence=ISS] [GO:0005886 "plasma membrane" evidence=IDA] InterPro:IPR000719 InterPro:IPR008271 InterPro:IPR01…	sp|F4ICB6|IBS1_ARATH Protein IMPAIRED IN BABA-INDUCED STERILITY 1 OS=Arabidopsis thaliana GN=IBS1 PE=3 SV=1	XP_024625895.1 protein IMPAIRED IN BABA-INDUCED STERILITY 1 isoform X2 [Medicago truncatula]	G7L344_MEDTR/120-405 G7L344.2 PF00069.22;Pkinase;	3847.GLYMA18G49820.2	XM_003621268 Medicago truncatula cyclin-dependent kinase C mRNA	mtr:11414186 protein IMPAIRED IN BABA-INDUCED STERILITY 1 isoform X1	7.35142	-0.145902	0.0246349	0.130378	0.185546	1.07876	0.185546	1.07876	1	9	0.28	2.28	0.27	2.05
c38566_g1_i1	.	.	.	.	.	.	.	7.35142	-0.145902	0.0246349	0.130378	0.185546	1.07876	0.185546	1.07876	1	9	0.76	6.44	0.74	5.79
c41401_g1_i1	UNIPROTKB|C6TNQ1 - symbol:GLYMA_06G117200 "Uncharacterized protein" species:3847 "Glycine max" [GO:0009693 "ethylene biosynthetic process" evidence=IBA] [GO:0051213 "dioxygenase activity" evidence=IBA] InterPro:IPR005123 Pfam:PF03171 PROSITE:PS51471 GO:GO:0009693 GO:GO:0016491 GO:GO:0046872 Proteomes:UP000008827 eggNOG:KOG0143 eggNOG:COG3491 Gene3D:2.60.120.330 InterPro:IPR026992 InterPro:IPR0274…	sp|Q0WPW4|ACCO5_ARATH 1-aminocyclopropane-1-carboxylate oxidase 5 OS=Arabidopsis thaliana GN=At1g77330 PE=2 SV=1	XP_013461308.1 1-aminocyclopropane-1-carboxylate oxidase 5 [Medicago truncatula] <KEH35343.1 1-aminocyclopropane-1-carboxylate oxidase [Medicago truncatula]	A0A072V1X2_MEDTR/3-118 A0A072V1X2.1 PF14226.3;DIOX_N;	3847.GLYMA04G42460.1	XM_013605854 Medicago truncatula 1-aminocyclopropane-1-carboxylate oxidase mRNA	mtr:25489703 1-aminocyclopropane-1-carboxylate oxidase 5	7.35142	-0.145902	0.0246349	0.130378	0.185546	1.07876	0.185546	1.07876	1	9	0.58	4.88	0.57	4.38
c41894_g1_i1	.	.	.	.	.	.	.	7.35142	-0.145902	0.0246349	0.130378	0.185546	1.07876	0.185546	1.07876	1	9	0.93	7.9	0.9	7.1
c42895_g2_i1	TAIR|locus:2055807 - symbol:AT2G15020 "AT2G15020" species:3702 "Arabidopsis thaliana" [GO:0003674 "molecular_function" evidence=ND] [GO:0005575 "cellular_component" evidence=ND] [GO:0008150 "biological_process" evidence=ND] TAIR:locus:2055807 Proteomes:UP000006548 EMBL:CP002685 EMBL:AC005957 EMBL:AY081308 EMBL:BT015920 PIR:A84524 RefSeq:NP_179106.1 UniGene:At.40472 STRING:3702.AT2G15020.1 Ensembl…	.	XP_004496924.1 PREDICTED: uncharacterized protein LOC101504693 [Cicer arietinum]	.	3847.GLYMA20G26640.1	XM_013614571 Medicago truncatula hypothetical protein mRNA	cam:101504693 uncharacterized LOC101504693	7.35142	-0.145902	0.0246349	0.130378	0.185546	1.07876	0.185546	1.07876	1	9	0.59	4.92	0.57	4.42
c43119_g1_i1	.	.	.	.	.	.	.	7.35142	-0.145902	0.0246349	0.130378	0.185546	1.07876	0.185546	1.07876	1	9	0.63	5.27	0.61	4.73
c43380_g3_i1	.	.	ABD33026.2 Cyclin-like F-box; FAR1; Zinc finger, SWIM-type [Medicago truncatula]	.	.	AC135795 Medicago truncatula clone mth2-28g10, complete sequence	mtr:112416708 protein FAR-RED IMPAIRED RESPONSE 1-like	7.35142	-0.145902	0.0246349	0.130378	0.185546	1.07876	0.185546	1.07876	1	9	0.56	4.67	0.55	4.2
c46208_g1_i1	.	.	.	.	.	AC140914 Medicago truncatula clone mth2-18h17, complete sequence	.	7.35142	-0.145902	0.0246349	0.130378	0.185546	1.07876	0.185546	1.07876	1	9	0.87	7.4	0.85	6.65
c46373_g1_i1	.	.	.	.	.	.	.	7.35142	-0.145902	0.0246349	0.130378	0.185546	1.07876	0.185546	1.07876	1	9	0.79	6.67	0.77	5.99
c46542_g1_i1	TAIR|locus:2151709 - symbol:PDLP7 "plasmodesmata-located protein 7" species:3702 "Arabidopsis thaliana" [GO:0005576 "extracellular region" evidence=ISM] [GO:0016021 "integral component of membrane" evidence=IEA] [GO:0016032 "viral process" evidence=IEA] [GO:0009506 "plasmodesma" evidence=IBA;IDA] InterPro:IPR002902 TAIR:locus:2151709 GO:GO:0016021 Proteomes:UP000006548 GO:GO:0009506 EMBL:CP002688…	sp|Q0WPN8|CRR60_ARATH Cysteine-rich repeat secretory protein 60 OS=Arabidopsis thaliana GN=CRRSP60 PE=1 SV=1	XP_003630918.2 cysteine-rich repeat secretory protein 12 [Medicago truncatula] <AFK47231.1 unknown [Medicago truncatula]	G7LAI6_MEDTR/29-125 G7LAI6.1 PF01657.14;Stress-antifung;	3847.GLYMA08G04730.1	XM_003630870 Medicago truncatula salt stress response/antifungal domain protein mRNA	mtr:11415754 plasmodesmata-located protein 6	7.35142	-0.145902	0.0246349	0.130378	0.185546	1.07876	0.185546	1.07876	1	9	0.79	6.7	0.77	6.03
c46554_g3_i1	TAIR|locus:2156213 - symbol:AT5G65820 species:3702 "Arabidopsis thaliana" [GO:0005739 "mitochondrion" evidence=ISM] [GO:0003723 "RNA binding" evidence=IBA] InterPro:IPR011990 InterPro:IPR002885 TAIR:locus:2156213 GO:GO:0043231 Proteomes:UP000006548 EMBL:CP002688 GO:GO:0003723 EMBL:AB020743 EMBL:AL021684 SUPFAM:SSF48452 GO:GO:0009451 GO:GO:0004519 Pfam:PF13041 TIGRFAMs:TIGR00756 PROSITE:PS51375 Pf…	sp|Q9FH87|PP447_ARATH Putative pentatricopeptide repeat-containing protein At5g65820 OS=Arabidopsis thaliana GN=At5g65820 PE=3 SV=1	XP_013446295.1 pentatricopeptide repeat-containing protein At3g49730 [Medicago truncatula] <XP_024629299.1 pentatricopeptide repeat-containing protein At3g49730 [Medicago truncatula] <XP_024629300.1 pentatricopeptide repeat-containing protein At3g49730 [Medicago truncatula] <XP_024629301.1 pentatricopeptide repeat-containing protein At3g49730 [Medicago truncatula] <XP_024629302.1 pentatricopeptid…	A0A087GWJ4_ARAAL/173-299 A0A087GWJ4.1 PF17177.1;PPR_long;	29760.VIT_00s0525g00040.t01	XM_013590841 Medicago truncatula PPR containing plant-like protein partial mRNA	mtr:25501572 pentatricopeptide repeat-containing protein At3g49730	7.35142	-0.145902	0.0246349	0.130378	0.185546	1.07876	0.185546	1.07876	1	9	0.63	5.29	0.62	4.76
c47350_g1_i1	.	.	.	.	.	.	.	7.35142	-0.145902	0.0246349	0.130378	0.185546	1.07876	0.185546	1.07876	1	9	0.93	7.9	0.9	7.1
c47986_g2_i1	.	.	XP_024628757.1 uncharacterized protein LOC112417378 [Medicago truncatula]	.	39947.LOC_Os05g26730.1	.	qsu:111991717 uncharacterized protein LOC111991717	7.35142	-0.145902	0.0246349	0.130378	0.185546	1.07876	0.185546	1.07876	1	9	0.78	6.63	0.76	5.96
c48749_g2_i1	TAIR|locus:2076800 - symbol:emb1703 "AT3G61780" species:3702 "Arabidopsis thaliana" [GO:0003674 "molecular_function" evidence=ND] [GO:0005634 "nucleus" evidence=ISM] [GO:0009793 "embryo development ending in seed dormancy" evidence=NAS] TAIR:locus:2076800 Proteomes:UP000006548 EMBL:CP002686 EMBL:AL132959 PIR:T47970 RefSeq:NP_191737.1 UniGene:At.54035 STRING:3702.AT3G61780.1 EnsemblPlants:AT3G6178…	.	KEH18648.1 embryo defective 1703 protein, putative [Medicago truncatula]	.	3847.GLYMA16G02720.2	XM_013589169 Medicago truncatula embryo defective 1703 protein, putative partial mRNA	mtr:25500685 uncharacterized protein LOC25500685	7.35142	-0.145902	0.0246349	0.130378	0.185546	1.07876	0.185546	1.07876	1	9	0.77	6.51	0.75	5.85
c49072_g2_i1	.	.	KEH29772.1 hypothetical protein MTR_4g051568 [Medicago truncatula]	.	.	AC140026 Medicago truncatula clone mth2-36j24, complete sequence	.	7.35142	-0.145902	0.0246349	0.130378	0.185546	1.07876	0.185546	1.07876	1	9	0.54	4.54	0.53	4.08
c49175_g1_i1	.	.	.	.	.	.	.	7.35142	-0.145902	0.0246349	0.130378	0.185546	1.07876	0.185546	1.07876	1	9	0.92	7.85	0.9	7.05
c49679_g2_i1	TAIR|locus:2126510 - symbol:AT4G30130 "AT4G30130" species:3702 "Arabidopsis thaliana" [GO:0003674 "molecular_function" evidence=ND] [GO:0005634 "nucleus" evidence=ISM] TAIR:locus:2126510 Proteomes:UP000006548 EMBL:CP002687 Gene3D:1.20.1270.60 InterPro:IPR027267 EMBL:AL161576 EMBL:AL078464 InterPro:IPR006868 InterPro:IPR006867 Pfam:PF04783 Pfam:PF04782 EMBL:AY056278 EMBL:BT001979 PIR:T08989 RefSeq…	.	PNY15270.1 BZIP transcription factor [Trifolium pratense]	A0A072V5X4_MEDTR/505-834 A0A072V5X4.1 PF04782.9;DUF632;	3847.GLYMA09G06480.3	XM_013607682 Medicago truncatula DUF630 family protein mRNA	psat:127137272 protein ALTERED PHOSPHATE STARVATION RESPONSE 1-like	7.35142	-0.145902	0.0246349	0.130378	0.185546	1.07876	0.185546	1.07876	1	9	0.75	6.33	0.73	5.69
c50249_g3_i1	.	.	.	.	.	AJ222771 Pisum sativum gdcT gene	.	7.35142	-0.145902	0.0246349	0.130378	0.185546	1.07876	0.185546	1.07876	1	9	0.41	3.35	0.4	3.01
c50799_g2_i1	.	.	.	.	.	.	.	7.35142	-0.145902	0.0246349	0.130378	0.185546	1.07876	0.185546	1.07876	1	9	0.5	4.19	0.49	3.77
c51044_g1_i1	.	.	.	.	.	.	.	7.35142	-0.145902	0.0246349	0.130378	0.185546	1.07876	0.185546	1.07876	1	9	1.44	12.64	1.4	11.36
c51079_g1_i1	TAIR|locus:2115673 - symbol:AT4G05160 "AT4G05160" species:3702 "Arabidopsis thaliana" [GO:0005524 "ATP binding" evidence=IEA] [GO:0016207 "4-coumarate-CoA ligase activity" evidence=ISS] [GO:0016874 "ligase activity" evidence=IEA] [GO:0031408 "oxylipin biosynthetic process" evidence=IEA] [GO:0004321 "fatty-acyl-CoA synthase activity" evidence=IDA] [GO:0005777 "peroxisome" evidence=IDA] [GO:0009695…	sp|Q9M0X9|4CLL7_ARATH 4-coumarate--CoA ligase-like 7 OS=Arabidopsis thaliana GN=4CLL7 PE=1 SV=1	GAU48628.1 hypothetical protein TSUD_405880 [Trifolium subterraneum]	A0A072VK34_MEDTR/459-534 A0A072VK34.1 PF13193.3;AMP-binding_C;	59689.fgenesh2_kg.6__3300__AT4G05160.1	.	psat:127097095 probable CoA ligase CCL10	7.35142	-0.145902	0.0246349	0.130378	0.185546	1.07876	0.185546	1.07876	1	9	0.83	7.03	0.81	6.32
c52240_g3_i1	.	.	.	.	.	.	.	7.35142	-0.145902	0.0246349	0.130378	0.185546	1.07876	0.185546	1.07876	1	9	0.62	5.17	0.6	4.65
c53809_g6_i1	.	.	.	.	.	.	.	7.35142	-0.145902	0.0246349	0.130378	0.185546	1.07876	0.185546	1.07876	1	9	0.65	5.47	0.64	4.92
c53889_g1_i1	.	.	.	.	.	.	.	7.35142	-0.145902	0.0246349	0.130378	0.185546	1.07876	0.185546	1.07876	1	9	0.25	2.06	0.25	1.85
c53966_g9_i1	.	.	GAU49093.1 hypothetical protein TSUD_137780 [Trifolium subterraneum]	.	.	.	mtr:112420424 uncharacterized protein LOC112420424	7.35142	-0.145902	0.0246349	0.130378	0.185546	1.07876	0.185546	1.07876	1	9	0.58	4.85	0.57	4.36
c54396_g11_i1	.	.	.	.	.	CU459036 Medicago truncatula chromosome 5 clone mte1-64g13, COMPLETE SEQUENCE	.	7.35142	-0.145902	0.0246349	0.130378	0.185546	1.07876	0.185546	1.07876	1	9	1.83	16.49	1.79	14.82
c54848_g2_i1	.	.	.	.	.	.	.	7.35142	-0.145902	0.0246349	0.130378	0.185546	1.07876	0.185546	1.07876	1	9	0.44	3.63	0.43	3.26
c54894_g6_i2	.	.	.	.	.	.	.	7.35142	-0.145902	0.0246349	0.130378	0.185546	1.07876	0.185546	1.07876	1	9	0.44	3.62	0.43	3.25
c55835_g1_i1	.	.	.	.	.	.	.	7.35142	-0.145902	0.0246349	0.130378	0.185546	1.07876	0.185546	1.07876	1	9	0.87	7.4	0.85	6.65
c56465_g1_i1	.	.	.	.	.	AC231366 Medicago truncatula clone mth2-90g22, complete sequence	.	7.35142	-0.145902	0.0246349	0.130378	0.185546	1.07876	0.185546	1.07876	1	9	0.81	6.87	0.79	6.17
c56713_g1_i1	.	.	.	.	.	AC171394 Medicago truncatula clone mth2-38p7, complete sequence	.	7.35142	-0.145902	0.0246349	0.130378	0.185546	1.07876	0.185546	1.07876	1	9	0.77	6.51	0.75	5.85
c57872_g1_i1	TAIR|locus:2131939 - symbol:MEF29 "AT4G30700" species:3702 "Arabidopsis thaliana" [GO:0003723 "RNA binding" evidence=IBA] [GO:0004519 "endonuclease activity" evidence=IBA] [GO:0008270 "zinc ion binding" evidence=IEA] [GO:0000963 "mitochondrial RNA processing" evidence=IMP] [GO:0005739 "mitochondrion" evidence=IMP;IDA] [GO:0009507 "chloroplast" evidence=IDA] [GO:0016554 "cytidine to uridine editin…	sp|P0C8Q8|PP394_ARATH Pentatricopeptide repeat-containing protein At5g19020, mitochondrial OS=Arabidopsis thaliana GN=PCMP-E42 PE=2 SV=1	XP_011657205.1 PREDICTED: pentatricopeptide repeat-containing protein At5g19020, mitochondrial isoform X2 [Cucumis sativus]	A2Q222_MEDTR/149-197 A2Q222.1 PF13041.3;PPR_2;	3711.Bra002202.1-P	XM_003594079 Medicago truncatula PPR containing plant-like protein partial mRNA	mcha:111009536 pentatricopeptide repeat-containing protein At5g19020, mitochondrial	7.35142	-0.145902	0.0246349	0.130378	0.185546	1.07876	0.185546	1.07876	1	9	0.66	5.55	0.64	4.99
c58732_g1_i1	CGD|CAL0000165583 - symbol:Cd36_15030 species:42374 "Candida dubliniensis" [GO:0006278 "RNA-dependent DNA biosynthetic process" evidence=IEA] [GO:0003964 "RNA-directed DNA polymerase activity" evidence=IEA] [GO:0003723 "RNA binding" evidence=IEA] InterPro:IPR000477 CGD:CAL0000165583 Pfam:PF00078 EMBL:FM992689 Proteomes:UP000002605 Gene3D:3.60.10.10 InterPro:IPR036691 SUPFAM:SSF56219 PROSITE:PS508…	sp|P11369|LORF2_MOUSE LINE-1 retrotransposable element ORF2 protein OS=Mus musculus GN=Pol PE=1 SV=2	PNY07648.1 ribonuclease H, partial [Trifolium pratense]	K7ICB8_CAEJA/30-248 K7ICB8.1 PF03372.20;Exo_endo_phos;	4577.GRMZM2G433127_P01	.	mtr:112418067 uncharacterized protein LOC112418067	7.35142	-0.145902	0.0246349	0.130378	0.185546	1.07876	0.185546	1.07876	1	9	0.99	8.47	0.96	7.62
c59588_g1_i1	.	.	.	.	.	.	.	7.35142	-0.145902	0.0246349	0.130378	0.185546	1.07876	0.185546	1.07876	1	9	1.81	16.29	1.77	14.64
c60895_g1_i1	TAIR|locus:2165605 - symbol:AT5G57270 species:3702 "Arabidopsis thaliana" [GO:0005739 "mitochondrion" evidence=ISM] [GO:0008375 "acetylglucosaminyltransferase activity" evidence=IEA] [GO:0016021 "integral component of membrane" evidence=IEA] [GO:0016757 "transferase activity, transferring glycosyl groups" evidence=ISM] InterPro:IPR003406 Pfam:PF02485 TAIR:locus:2165605 GO:GO:0016021 Proteomes:UP0…	.	PNY00062.1 core-2 i-branching beta-n-acetylglucosaminyltransferase family protein, partial [Trifolium pratense]	Q2HUP2_MEDTR/107-338 Q2HUP2.1 PF02485.18;Branch;	3847.GLYMA17G06790.1	XM_003594986 Medicago truncatula core-2/I-branching enzyme partial mRNA	mtr:11443620 glycosyltransferase BC10	7.35142	-0.145902	0.0246349	0.130378	0.185546	1.07876	0.185546	1.07876	1	9	1.26	10.96	1.23	9.85
c62663_g1_i1	.	.	.	.	.	XM_003625433 Medicago truncatula histone H4 domain protein mRNA	.	7.35142	-0.145902	0.0246349	0.130378	0.185546	1.07876	0.185546	1.07876	1	9	1.15	9.97	1.12	8.96
c64342_g1_i1	.	.	KEH34499.1 hypothetical protein MTR_3g467390 [Medicago truncatula]	.	3847.GLYMA18G05830.2	XM_013605012 Medicago truncatula hypothetical protein mRNA	mtr:25491095 uncharacterized protein LOC25491095 isoform X1	7.35142	-0.145902	0.0246349	0.130378	0.185546	1.07876	0.185546	1.07876	1	9	0.51	4.28	0.5	3.84
c64808_g1_i1	.	.	.	.	.	.	.	7.35142	-0.145902	0.0246349	0.130378	0.185546	1.07876	0.185546	1.07876	1	9	1.13	9.81	1.11	8.81
c65780_g1_i1	.	.	.	.	.	.	.	7.35142	-0.145902	0.0246349	0.130378	0.185546	1.07876	0.185546	1.07876	1	9	0.74	6.23	0.72	5.6
c67942_g1_i1	.	sp|Q6RHR6|DMI1_MEDTR Ion channel DMI1 OS=Medicago truncatula GN=DMI1 PE=1 SV=1	CAM96013.1 DMI1 protein, partial [Medicago tornata]	.	3847.GLYMA12G28860.1	XM_003592883 Medicago truncatula ion channel pollux-like protein mRNA	mtr:11433851 ion channel DMI1 isoform X1	7.35142	-0.145902	0.0246349	0.130378	0.185546	1.07876	0.185546	1.07876	1	9	0.75	6.37	0.73	5.72
c68402_g1_i1	.	.	.	.	.	XM_004508660 PREDICTED: Cicer arietinum putative glycosyltransferase 5 (LOC101499739), mRNA	.	7.35142	-0.145902	0.0246349	0.130378	0.185546	1.07876	0.185546	1.07876	1	9	0.69	5.81	0.67	5.22
c68479_g1_i1	.	.	.	.	.	.	.	7.35142	-0.145902	0.0246349	0.130378	0.185546	1.07876	0.185546	1.07876	1	9	1.1	9.5	1.07	8.53
c68944_g1_i1	UNIPROTKB|Q8A4S0 - symbol:BT_2527 "Uridine kinase (Uridine monophosphokinase)" species:226186 "Bacteroides thetaiotaomicron VPI-5482" [GO:0004849 "uridine kinase activity" evidence=IBA] [GO:0005829 "cytosol" evidence=IBA] [GO:0006206 "pyrimidine nucleobase metabolic process" evidence=IBA] [GO:0043097 "pyrimidine nucleoside salvage" evidence=IBA] InterPro:IPR006083 InterPro:IPR018163 Pfam:PF00485 …	.	XP_002679922.1 uridine kinase family protein [Naegleria gruberi] <EFC47178.1 uridine kinase family protein, partial [Naegleria gruberi]	D2V712_NAEGR/323-526 D2V712.1 PF00485.15;PRK;	5762.XP_002679922.1	.	ngr:NAEGRDRAFT_77285 uridine kinase family protein	7.35142	-0.145902	0.0246349	0.130378	0.185546	1.07876	0.185546	1.07876	1	9	0.59	4.9	0.57	4.4
c69013_g1_i1	.	.	.	.	.	.	.	7.35142	-0.145902	0.0246349	0.130378	0.185546	1.07876	0.185546	1.07876	1	9	0.52	4.33	0.51	3.89
c69037_g1_i1	.	.	.	.	.	.	.	7.35142	-0.145902	0.0246349	0.130378	0.185546	1.07876	0.185546	1.07876	1	9	1.13	9.73	1.1	8.74
c69055_g1_i1	.	.	.	.	.	XM_013608220 Medicago truncatula pyruvate dehydrogenase (acetyl-transferring) kinase mRNA	.	7.35142	-0.145902	0.0246349	0.130378	0.185546	1.07876	0.185546	1.07876	1	9	0.49	4.06	0.48	3.65
c71853_g1_i1	TAIR|locus:2083083 - symbol:AT3G50040 "AT3G50040" species:3702 "Arabidopsis thaliana" [GO:0003674 "molecular_function" evidence=ND] [GO:0005634 "nucleus" evidence=ISM] [GO:0008150 "biological_process" evidence=ND] TAIR:locus:2083083 Proteomes:UP000006548 EMBL:CP002686 OrthoDB:EOG09360FFP EMBL:BT026049 RefSeq:NP_001326235.1 RefSeq:NP_001326237.1 RefSeq:NP_190573.2 UniGene:At.50261 EnsemblPlants:AT…	.	XP_013456892.1 uncharacterized protein LOC11443456 [Medicago truncatula] <XP_024636120.1 uncharacterized protein LOC11443456 [Medicago truncatula] <KEH30923.1 hypothetical protein MTR_4g087360 [Medicago truncatula]	.	3847.GLYMA02G15571.1	.	mtr:11443456 uncharacterized protein LOC11443456	7.35142	-0.145902	0.0246349	0.130378	0.185546	1.07876	0.185546	1.07876	1	9	0.45	3.74	0.44	3.36
c71864_g1_i1	.	sp|Q2PMM5|YCF2_SOYBN Protein Ycf2 OS=Glycine max GN=ycf2-A PE=3 SV=1	YP_009141651.1 hypothetical chloroplast RF21 (chloroplast) [Medicago hybrida] <AIL56176.1 hypothetical chloroplast RF21 (chloroplast) [Medicago hybrida]	S4SZ10_MEDTR/756-1058 S4SZ10.1 PF05695.9;DUF825;	4081.Solyc01g007640.2.1	KU321683 Medicago sativa chloroplast, complete genome	cam:6797531 ycf2, CiarC_p061; hypothetical chloroplast RF21	7.35142	-0.145902	0.0246349	0.130378	0.185546	1.07876	0.185546	1.07876	1	9	0.9	7.69	0.88	6.91
c72595_g1_i1	.	.	XP_024626860.1 uncharacterized protein LOC112416734 [Medicago truncatula]	A0A072TJM9_MEDTR/88-193 A0A072TJM9.1 PF13966.3;zf-RVT;	.	.	mtr:112416734 uncharacterized protein LOC112416734	7.35142	-0.145902	0.0246349	0.130378	0.185546	1.07876	0.185546	1.07876	1	9	0.68	5.69	0.66	5.12
c73895_g1_i1	.	.	.	.	.	.	.	7.35142	-0.145902	0.0246349	0.130378	0.185546	1.07876	0.185546	1.07876	1	9	2.2	20.1	2.14	18.06
c74763_g1_i1	.	.	.	.	.	.	.	7.35142	-0.145902	0.0246349	0.130378	0.185546	1.07876	0.185546	1.07876	1	9	3.11	29.56	3.03	26.57
c75002_g1_i1	TAIR|locus:2198170 - symbol:AT1G01840 "AT1G01840" species:3702 "Arabidopsis thaliana" [GO:0003674 "molecular_function" evidence=ND] [GO:0008150 "biological_process" evidence=ND] [GO:0009507 "chloroplast" evidence=ISM] TAIR:locus:2198170 EMBL:CP002684 Proteomes:UP000006548 EMBL:AC009273 UniGene:At.11298 UniGene:At.26618 EMBL:AY058133 EMBL:AY097396 PIR:C86150 RefSeq:NP_563638.1 STRING:3702.AT1G0184…	.	XP_003623845.2 uncharacterized protein LOC11423488 [Medicago truncatula] <ABN08250.1 hypothetical protein MtrDRAFT_AC155886g28v2 [Medicago truncatula] <ABN08835.1 hypothetical protein MtrDRAFT_AC160924g11v1 [Medicago truncatula] <AES80063.2 plant/T1N6-19 protein, putative [Medicago truncatula]	.	3694.POPTR_0002s15440.1	XM_003623797 Medicago truncatula plant/T1N6-19 protein, putative mRNA	mtr:11423488 uncharacterized protein LOC11423488	7.35142	-0.145902	0.0246349	0.130378	0.185546	1.07876	0.185546	1.07876	1	9	1.12	9.65	1.09	8.67
c76627_g1_i1	TAIR|locus:2061136 - symbol:COI1 "CORONATINE INSENSITIVE 1" species:3702 "Arabidopsis thaliana" [GO:0005634 "nucleus" evidence=ISM] [GO:0016567 "protein ubiquitination" evidence=IEA] [GO:0006511 "ubiquitin-dependent protein catabolic process" evidence=TAS] [GO:0009861 "jasmonic acid and ethylene-dependent systemic resistance" evidence=TAS] [GO:0005515 "protein binding" evidence=IPI] [GO:0009867 "…	sp|O04197|COI1_ARATH Coronatine-insensitive protein 1 OS=Arabidopsis thaliana GN=COI1 PE=1 SV=1	XP_004490952.1 PREDICTED: coronatine-insensitive protein 1-like [Cicer arietinum]	.	3847.GLYMA14G06740.2	.	vra:106765080 coronatine-insensitive protein 1	7.34261	3.0709	6.07994e-13	4.35222e-11	1.54669	3.92711	1.54669	3.92711	14	115	6.18	46.69	6.02	41.96
c44845_g1_i1	.	.	.	.	.	.	.	7.33464	2.30773	8.76078e-09	3.28386e-07	1.069	3.19476	1.069	3.19476	8	66	2.5	18.8	2.43	16.9
c33386_g1_i1	.	.	.	.	.	AC165277 Medicago truncatula chromosome 7 BAC clone mth2-64e20, complete sequence	.	7.32024	2.46381	1.34897e-09	5.79988e-08	1.16042	3.34268	1.16042	3.34268	9	74	4.84	36.86	4.72	33.13
c49727_g1_i2	TAIR|locus:2053761 - symbol:BZIP34 "AT2G42380" species:3702 "Arabidopsis thaliana" [GO:0000977 "RNA polymerase II regulatory region sequence-specific DNA binding" evidence=IBA] [GO:0003677 "DNA binding" evidence=ISS;IDA] [GO:0005634 "nucleus" evidence=ISM;IDA] [GO:0003700 "DNA binding transcription factor activity" evidence=ISS] [GO:0045893 "positive regulation of transcription, DNA-templated" ev…	sp|F4IN23|BZP34_ARATH Basic leucine zipper 34 OS=Arabidopsis thaliana GN=BZIP34 PE=1 SV=1	KEH39224.1 bZIP family transcription factor [Medicago truncatula]	K4DCG7_SOLLC/177-237 K4DCG7.1 PF00170.18;bZIP_1;	3847.GLYMA13G36870.2	XM_013609735 Medicago truncatula bZIP family transcription factor partial mRNA	mtr:25487735 basic leucine zipper 34	7.32024	2.46381	1.34897e-09	5.79988e-08	1.16042	3.34268	1.16042	3.34268	9	74	1	7.4	0.97	6.65
c465_g1_i1	.	sp|Q9ZT94|POLR2_ARATH Retrovirus-related Pol polyprotein from transposon RE2 OS=Arabidopsis thaliana GN=RE2 PE=4 SV=1	GAU46239.1 hypothetical protein TSUD_280660 [Trifolium subterraneum]	.	3711.Bra015746.1-P	.	egt:105963544 uncharacterized protein LOC105963544 isoform X1	7.28151	0.563965	0.00200946	0.0186399	0.349926	1.63267	0.349926	1.63267	2	17	0.79	6.15	0.77	5.53
c36843_g2_i1	.	.	.	.	.	.	.	7.28151	0.563965	0.00200946	0.0186399	0.349926	1.63267	0.349926	1.63267	2	17	1.02	7.98	0.99	7.18
c48947_g3_i1	.	.	KEH31207.1 hypothetical protein MTR_4g093820 [Medicago truncatula]	.	3847.GLYMA08G07480.1	AC174344 Medicago truncatula clone mth2-167b8, complete sequence	mtr:11415414 uncharacterized protein LOC11415414 isoform X1	7.28151	0.563965	0.00200946	0.0186399	0.349926	1.63267	0.349926	1.63267	2	17	0.46	3.52	0.44	3.16
c51117_g4_i1	.	.	PNY11909.1 beta-1,3-galactosyltransferase [Trifolium pratense]	.	3847.GLYMA02G12030.1	XM_003613760 Medicago truncatula beta-1,3-galactosyltransferase-like protein mRNA	mtr:11416072 beta-1,3-galactosyltransferase GALT1	7.28151	0.563965	0.00200946	0.0186399	0.349926	1.63267	0.349926	1.63267	2	17	1.82	14.63	1.77	13.15
c54573_g5_i1	.	.	.	.	.	.	.	7.28151	0.563965	0.00200946	0.0186399	0.349926	1.63267	0.349926	1.63267	2	17	0.83	6.49	0.81	5.84
c54685_g1_i1	UNIPROTKB|I1J9K0 - symbol:GLYMA_01G199400 "Uncharacterized protein" species:3847 "Glycine max" [GO:0009705 "plant-type vacuole membrane" evidence=IBA] [GO:0015140 "malate transmembrane transporter activity" evidence=IBA] InterPro:IPR020966 Pfam:PF11744 GO:GO:0016021 Proteomes:UP000008827 GO:GO:0009705 eggNOG:KOG4711 eggNOG:ENOG410XR8V GO:GO:0015140 OrthoDB:EOG093606UU EMBL:CM000834 RefSeq:XP_0035…	sp|O49696|ALMTC_ARATH Aluminum-activated malate transporter 12 OS=Arabidopsis thaliana GN=ALMT12 PE=2 SV=1	XP_003611471.1 aluminum-activated malate transporter 12 [Medicago truncatula] <AES94429.1 aluminum activated malate transporter family protein [Medicago truncatula]	G7JZX5_MEDTR/56-513 G7JZX5.1 PF11744.5;ALMT;	3847.GLYMA01G40760.1	XM_003611423 Medicago truncatula aluminum activated malate transporter family protein partial mRNA	mtr:11424805 aluminum-activated malate transporter 12	7.28151	0.563965	0.00200946	0.0186399	0.349926	1.63267	0.349926	1.63267	2	17	0.72	5.62	0.7	5.05
c54722_g5_i1	.	.	KEH29675.1 hypothetical protein MTR_4g047975 [Medicago truncatula]	.	.	.	.	7.28151	0.563965	0.00200946	0.0186399	0.349926	1.63267	0.349926	1.63267	2	17	1.16	9.13	1.13	8.21
c58118_g1_i1	TAIR|locus:5019474881 - symbol:AT5G65005 "AT5G65005" species:3702 "Arabidopsis thaliana" [GO:0003676 "nucleic acid binding" evidence=IEA] [GO:0005634 "nucleus" evidence=ISM] [GO:0008150 "biological_process" evidence=ND] [GO:0016740 "transferase activity" evidence=IEA] InterPro:IPR036397 InterPro:IPR012337 TAIR:locus:5019474881 Proteomes:UP000006548 EMBL:CP002688 GO:GO:0016740 GO:GO:0003676 Gene3D…	.	XP_024636515.1 uncharacterized protein LOC112420927 [Medicago truncatula]	A0A072V5U8_MEDTR/5-71 A0A072V5U8.1 PF13456.3;RVT_3;	3847.GLYMA08G10211.1	AC153725 Medicago truncatula clone mth2-78c5, complete sequence	mtr:112420927 uncharacterized protein LOC112420927	7.28151	0.563965	0.00200946	0.0186399	0.349926	1.63267	0.349926	1.63267	2	17	0.67	5.23	0.66	4.7
c58771_g1_i1	.	.	.	.	.	CT009521 M.truncatula DNA sequence from clone MTH2-81E13 on chromosome 3, complete sequence	.	7.28151	0.563965	0.00200946	0.0186399	0.349926	1.63267	0.349926	1.63267	2	17	1.18	9.33	1.15	8.39
c67511_g1_i1	.	.	.	.	.	.	.	7.28151	0.563965	0.00200946	0.0186399	0.349926	1.63267	0.349926	1.63267	2	17	0.54	4.16	0.52	3.74
c73864_g1_i1	TAIR|locus:2181743 - symbol:AT5G02440 "AT5G02440" species:3702 "Arabidopsis thaliana" [GO:0003674 "molecular_function" evidence=ND] [GO:0005739 "mitochondrion" evidence=ISM] [GO:0005840 "ribosome" evidence=IEA] [GO:0008150 "biological_process" evidence=ND] TAIR:locus:2181743 Proteomes:UP000006548 EMBL:CP002688 GO:GO:0005840 EMBL:AL162971 EMBL:BT029439 PIR:T48265 RefSeq:NP_195864.1 UniGene:At.5042…	sp|Q6DR24|Y3795_ARATH Uncharacterized protein At3g17950 OS=Arabidopsis thaliana GN=Y-3 PE=1 SV=1	XP_024637273.1 uncharacterized protein At3g17950 isoform X2 [Medicago truncatula]	.	3847.GLYMA03G19705.1	XM_013599572 Medicago truncatula hypothetical protein partial mRNA	mtr:25491601 uncharacterized protein At3g17950 isoform X1	7.28151	0.563965	0.00200946	0.0186399	0.349926	1.63267	0.349926	1.63267	2	17	0.72	5.57	0.7	5.01
c8379_g2_i1	TAIR|locus:2156707 - symbol:EXO70A2 "AT5G52340" species:3702 "Arabidopsis thaliana" [GO:0000145 "exocyst" evidence=ISS] [GO:0006904 "vesicle docking involved in exocytosis" evidence=ISS] InterPro:IPR004140 InterPro:IPR011990 Pfam:PF03081 TAIR:locus:2156707 Proteomes:UP000006548 EMBL:CP002688 GO:GO:0000145 Gene3D:1.25.40.10 GO:GO:0006887 InterPro:IPR016159 SUPFAM:SSF74788 Reactome:R-ATH-5620916 eg…	sp|Q9LZD3|E70A1_ARATH Exocyst complex component EXO70A1 OS=Arabidopsis thaliana GN=EXO70A1 PE=1 SV=1	XP_013467885.1 exocyst complex component EXO70A1 [Medicago truncatula] <KEH41922.1 exocyst subunit exo70 family protein [Medicago truncatula]	A0A072VJG7_MEDTR/268-621 A0A072VJG7.1 PF03081.12;Exo70;	3694.POPTR_0016s07170.1	XM_013612431 Medicago truncatula exocyst subunit exo70 family protein mRNA	mtr:25483727 exocyst complex component EXO70A1	7.25644	1.03563	0.000126105	0.00177641	0.497477	2.03192	0.497477	2.03192	3	25	1.05	7.98	1.02	7.17
c37960_g1_i1	.	.	XP_003628123.1 ABSCISIC ACID-INSENSITIVE 5-like protein 2 [Medicago truncatula] <XP_024627504.1 ABSCISIC ACID-INSENSITIVE 5-like protein 2 [Medicago truncatula] <AET02599.1 bZIP transcription factor [Medicago truncatula]	.	3847.GLYMA04G14840.2	XM_003628075 Medicago truncatula bZIP transcription factor mRNA	mtr:11408376 ABSCISIC ACID-INSENSITIVE 5-like protein 2	7.25644	1.03563	0.000126105	0.00177641	0.497477	2.03192	0.497477	2.03192	3	25	2.27	17.79	2.22	15.99
c52243_g3_i1	TAIR|locus:2054582 - symbol:PSBX "AT2G06520" species:3702 "Arabidopsis thaliana" [GO:0003674 "molecular_function" evidence=ND] [GO:0009507 "chloroplast" evidence=ISM] [GO:0009523 "photosystem II" evidence=IEA] [GO:0015979 "photosynthesis" evidence=IEA] [GO:0016021 "integral component of membrane" evidence=IEA] [GO:0009535 "chloroplast thylakoid membrane" evidence=IDA] InterPro:IPR009518 Pfam:PF06…	.	AFK34359.1 unknown [Lotus japonicus] <AFK40754.1 unknown [Lotus japonicus]	I1MHC2_SOYBN/82-119 I1MHC2.1 PF06596.8;PsbX;	3847.GLYMA15G19100.1	XM_013608058 Medicago truncatula ultraviolet-B-repressible protein mRNA	mdm:108169604 uncharacterized protein LOC108169604	7.25644	1.03563	0.000126105	0.00177641	0.497477	2.03192	0.497477	2.03192	3	25	7.87	67.97	7.67	61.09
c53116_g2_i1	.	.	.	.	.	.	.	7.25644	1.03563	0.000126105	0.00177641	0.497477	2.03192	0.497477	2.03192	3	25	1.21	9.29	1.18	8.35
c54016_g2_i2	UNIPROTKB|I1LSY1 - symbol:GLYMA_12G144400 "Serine/threonine-protein kinase" species:3847 "Glycine max" [GO:0004674 "protein serine/threonine kinase activity" evidence=IBA] [GO:0005886 "plasma membrane" evidence=IBA] [GO:0006468 "protein phosphorylation" evidence=IBA] [GO:0006952 "defense response" evidence=IBA] [GO:0009506 "plasmodesma" evidence=IBA] InterPro:IPR000719 InterPro:IPR000858 InterPro…	sp|O81833|SD11_ARATH G-type lectin S-receptor-like serine/threonine-protein kinase SD1-1 OS=Arabidopsis thaliana GN=SD11 PE=1 SV=1	XP_013445608.1 G-type lectin S-receptor-like serine/threonine-protein kinase At4g27290 isoform X1 [Medicago truncatula] <KEH19634.1 S-locus lectin kinase family protein [Medicago truncatula]	A0A072U1F5_MEDTR/497-652 A0A072U1F5.1 PF00069.22;Pkinase;	3847.GLYMA12G21090.1	XM_013590154 Medicago truncatula S-locus lectin kinase family protein mRNA	mtr:25502606 G-type lectin S-receptor-like serine/threonine-protein kinase At4g27290 isoform X1	7.25644	1.03563	0.000126105	0.00177641	0.497477	2.03192	0.497477	2.03192	3	25	0.59	4.46	0.58	4.01
c63133_g1_i1	.	.	PNX73933.1 hypothetical protein L195_g029843 [Trifolium pratense]	.	.	AC124609 Medicago truncatula clone mth2-29b13, complete sequence	psat:127123576 uncharacterized protein LOC127123576	7.25644	1.03563	0.000126105	0.00177641	0.497477	2.03192	0.497477	2.03192	3	25	1.19	9.07	1.16	8.15
c71445_g1_i1	.	.	.	.	.	.	.	7.25644	1.03563	0.000126105	0.00177641	0.497477	2.03192	0.497477	2.03192	3	25	1.34	10.25	1.3	9.21
c76239_g1_i1	TAIR|locus:2174103 - symbol:TRM25 "AT5G62170" species:3702 "Arabidopsis thaliana" [GO:0003674 "molecular_function" evidence=ND] [GO:0005634 "nucleus" evidence=ISM] [GO:0008150 "biological_process" evidence=ND] TAIR:locus:2174103 Proteomes:UP000006548 EMBL:CP002688 EMBL:AB016880 InterPro:IPR025486 Pfam:PF14309 InterPro:IPR032795 Pfam:PF14383 OrthoDB:EOG093606TG RefSeq:NP_201023.1 UniGene:At.29066 …	.	XP_003620728.2 uncharacterized protein LOC11427611 isoform X1 [Medicago truncatula] <AES76946.2 DUF4378 domain protein [Medicago truncatula]	G7KQF2_MEDTR/523-683 G7KQF2.2 PF14309.3;DUF4378;	3847.GLYMA09G27410.1	XM_003620680 Medicago truncatula DUF4378 domain protein partial mRNA	mtr:11427611 uncharacterized protein LOC11427611 isoform X3	7.25644	1.03563	0.000126105	0.00177641	0.497477	2.03192	0.497477	2.03192	3	25	0.73	5.49	0.71	4.94
c71889_g1_i1	TAIR|locus:2013149 - symbol:JMT "AT1G19640" species:3702 "Arabidopsis thaliana" [GO:0005634 "nucleus" evidence=ISM;IEA] [GO:0031408 "oxylipin biosynthetic process" evidence=IEA] [GO:0032259 "methylation" evidence=IEA;IMP] [GO:0102078 "methyl jasmonate methylesterase activity" evidence=IEA] [GO:0005737 "cytoplasm" evidence=NAS] [GO:0009611 "response to wounding" evidence=IEP] [GO:0009694 "jasmonic…	sp|Q9SPV4|SAMT_CLABR Salicylate carboxymethyltransferase OS=Clarkia breweri GN=SAMT PE=1 SV=1	XP_003629413.1 salicylate carboxymethyltransferase [Medicago truncatula] <AET03889.1 salicylic acid carboxyl methyltransferase [Medicago truncatula]	G7LDX4_MEDTR/38-368 G7LDX4.1 PF03492.12;Methyltransf_7;	3847.GLYMA02G06070.1	XM_003629365 Medicago truncatula salicylic acid carboxyl methyltransferase partial mRNA	mtr:11406635 S-adenosyl-L-methionine:benzoic acid/salicylic acid carboxyl methyltransferase 3	7.24354	1.38946	9.86585e-06	0.000190177	0.631328	2.3443	0.631328	2.3443	4	33	1.5	11.3	1.46	10.16
c7700_g1_i2	.	.	.	.	.	.	.	7.23568	1.67277	4.8473e-06	0.000101248	0.753808	2.60093	0.753808	2.60093	5	41	0.81	6	0.79	5.39
c8927_g1_i1	.	.	AES95915.1 hypothetical protein MTR_5g030990 [Medicago truncatula]	.	3847.GLYMA09G33470.1	XM_003612909 Medicago truncatula hypothetical protein mRNA	lang:109331109 uncharacterized LOC109331109	7.23568	1.67277	4.8473e-06	0.000101248	0.753808	2.60093	0.753808	2.60093	5	41	1.26	9.42	1.23	8.46
c45070_g1_i2	TAIR|locus:2117522 - symbol:ORP4B "OSBP(oxysterol binding protein)-related protein 4B" species:3702 "Arabidopsis thaliana" [GO:0005634 "nucleus" evidence=ISM] [GO:0006869 "lipid transport" evidence=IEA] [GO:0008142 "oxysterol binding" evidence=ISS] [GO:0008202 "steroid metabolic process" evidence=ISS] [GO:0008289 "lipid binding" evidence=IEA] InterPro:IPR000648 TAIR:locus:2117522 Proteomes:UP0000…	sp|Q9SW00|ORP4B_ARATH Oxysterol-binding protein-related protein 4B OS=Arabidopsis thaliana GN=ORP4B PE=2 SV=2	XP_013463406.1 oxysterol-binding protein-related protein 4C isoform X1 [Medicago truncatula] <KEH37441.1 OSBP(oxysterol-binding protein)-related protein 4C [Medicago truncatula]	Q2HUM2_MEDTR/39-378 Q2HUM2.1 PF01237.15;Oxysterol_BP;	3847.GLYMA09G06630.1	XM_013607952 Medicago truncatula OSBP(oxysterol-binding protein)-related protein 4C mRNA	mtr:11444380 oxysterol-binding protein-related protein 4C isoform X2	7.23568	1.67277	4.8473e-06	0.000101248	0.753808	2.60093	0.753808	2.60093	5	41	2.38	17.95	2.31	16.13
c46819_g1_i1	TAIR|locus:2169677 - symbol:FAD8 "AT5G05580" species:3702 "Arabidopsis thaliana" [GO:0006629 "lipid metabolic process" evidence=IEA] [GO:0006636 "unsaturated fatty acid biosynthetic process" evidence=IEA] [GO:0009507 "chloroplast" evidence=ISM;ISS] [GO:0016021 "integral component of membrane" evidence=IEA] [GO:0016717 "oxidoreductase activity, acting on paired donors, with oxidation of a pair of …	sp|P48625|FAD3E_SOYBN Omega-3 fatty acid desaturase, endoplasmic reticulum OS=Glycine max GN=FAD3 PE=2 SV=1	XP_003615694.1 omega-3 fatty acid desaturase, endoplasmic reticulum [Medicago truncatula] <AES98652.1 microsomal omega-3 fatty acid desaturase [Medicago truncatula]	G7JZI3_MEDTR/88-347 G7JZI3.1 PF00487.21;FA_desaturase;	3847.GLYMA02G39230.1	XM_003615646 Medicago truncatula microsomal omega-3 fatty acid desaturase partial mRNA	mtr:11415576 omega-3 fatty acid desaturase, endoplasmic reticulum	7.2304	1.9091	5.18846e-07	1.36959e-05	0.866698	2.81873	0.866698	2.81873	6	49	0.89	6.58	0.87	5.91
c35171_g2_i1	UNIPROTKB|I1J9K5 - symbol:I1J9K5 "Uncharacterized protein" species:3847 "Glycine max" [GO:0005783 "endoplasmic reticulum" evidence=IBA] [GO:0007275 "multicellular organism development" evidence=IBA] [GO:0009686 "gibberellin biosynthetic process" evidence=IBA] [GO:0010268 "brassinosteroid homeostasis" evidence=IBA] [GO:0016125 "sterol metabolic process" evidence=IBA] [GO:0016132 "brassinosteroid b…	sp|B5BSX1|BAMO_GLYUR Beta-amyrin 11-oxidase OS=Glycyrrhiza uralensis GN=CYP88D6 PE=1 SV=1	AES94421.1 cytochrome P450 family ent-kaurenoic acid oxidase [Medicago truncatula]	G7JZW7_MEDTR/46-480 G7JZW7.1 PF00067.19;p450;	3847.GLYMA01G40820.1	XM_003611415 Medicago truncatula cytochrome P450 family ent-kaurenoic acid oxidase partial mRNA	mtr:11421816 beta-amyrin 11-oxidase	7.22659	2.11186	6.34742e-08	2.02254e-06	0.971392	3.00792	0.971392	3.00792	7	57	1.05	7.73	1.02	6.95
c53727_g6_i1	.	.	.	.	.	CT963108 Medicago truncatula chromosome 5 clone mth4-37c5, COMPLETE SEQUENCE	.	7.14731	2.93585	6.88461e-12	4.20542e-10	1.47727	3.79205	1.47727	3.79205	13	104	2.63	19.05	2.56	17.12
c8215_g1_i1	TAIR|locus:4515102981 - symbol:ATS3A "AT2G41475" species:3702 "Arabidopsis thaliana" [GO:0005576 "extracellular region" evidence=ISM;IEA] [GO:0008150 "biological_process" evidence=ND] [GO:0009506 "plasmodesma" evidence=IDA] [GO:0005515 "protein binding" evidence=IPI] InterPro:IPR036392 TAIR:locus:4515102981 Proteomes:UP000006548 GO:GO:0009506 GO:GO:0005576 EMBL:CP002685 Gene3D:2.60.60.20 SUPFAM:S…	sp|Q681K2|ATS3A_ARATH Embryo-specific protein ATS3A OS=Arabidopsis thaliana GN=ATS3A PE=1 SV=1	XP_003623040.2 embryo-specific protein ATS3A isoform X2 [Medicago truncatula]	G7ZWX5_MEDTR/27-169 G7ZWX5.1 PF06232.8;ATS3;	3847.GLYMA18G38720.1	XM_003622992 Medicago truncatula embryo-specific protein mRNA	mtr:11410889 embryo-specific protein ATS3A	7.10188	3.21459	4.7378e-13	3.44508e-11	1.67625	4.06131	1.67625	4.06131	16	127	3.68	26.52	3.59	23.84
c52632_g8_i1	UNIPROTKB|I1MN91 - symbol:GLYMA_16G131800 "Beta-galactosidase" species:3847 "Glycine max" [GO:0004565 "beta-galactosidase activity" evidence=IBA] [GO:0005618 "cell wall" evidence=IBA] [GO:0005773 "vacuole" evidence=IBA] InterPro:IPR000922 InterPro:IPR001944 InterPro:IPR019801 Pfam:PF02140 PRINTS:PR00742 PROSITE:PS01182 PROSITE:PS50228 Pfam:PF01301 GO:GO:0005773 GO:GO:0005618 GO:GO:0005975 InterPr…	sp|Q9SCV9|BGAL3_ARATH Beta-galactosidase 3 OS=Arabidopsis thaliana GN=BGAL3 PE=2 SV=1	XP_012573720.1 PREDICTED: beta-galactosidase 3-like [Cicer arietinum]	I1JCK7_SOYBN/762-839 I1JCK7.1 PF02140.15;Gal_Lectin;	3847.GLYMA16G24440.1	XM_012718266 PREDICTED: Cicer arietinum beta-galactosidase 3-like (LOC101510647), mRNA	mtr:120577612 beta-galactosidase 3-like	7.09365	3.71896	2.61636e-16	2.95555e-14	2.05544	4.55407	2.05544	4.55407	23	182	3.54	25.31	3.45	22.75
c38272_g3_i1	UNIPROTKB|A5Y5L4 - symbol:w1 "Flavonoid 3'5' hydroxylase" species:3847 "Glycine max" [GO:0016020 "membrane" evidence=IBA] [GO:0016709 "oxidoreductase activity, acting on paired donors, with incorporation or reduction of molecular oxygen, NAD(P)H as one donor, and incorporation of one atom of oxygen" evidence=IBA] [GO:0044550 "secondary metabolite biosynthetic process" evidence=IBA] InterPro:IPR00…	sp|P48419|C75A3_PETHY Flavonoid 3',5'-hydroxylase 2 OS=Petunia hybrida GN=CYP75A3 PE=2 SV=1	XP_013459330.1 flavonoid 3',5'-hydroxylase 2 [Medicago truncatula] <KEH33361.1 flavonoid hydroxylase [Medicago truncatula]	G8A360_MEDTR/41-501 G8A360.1 PF00067.19;p450;	3847.GLYMA13G04210.1	XM_013603876 Medicago truncatula flavonoid hydroxylase partial mRNA	mtr:25490451 flavonoid 3',5'-hydroxylase 2	7.08323	1.88486	7.85153e-07	1.9861e-05	0.866698	2.79324	0.866698	2.79324	6	48	1.25	9.06	1.22	8.15
c47944_g1_i1	.	.	.	.	.	XM_003605144 Medicago truncatula hypothetical protein mRNA	.	7.08323	1.88486	7.85153e-07	1.9861e-05	0.866698	2.79324	0.866698	2.79324	6	48	2.47	18.11	2.4	16.27
c48900_g2_i1	.	.	GAU18717.1 hypothetical protein TSUD_80050 [Trifolium subterraneum]	.	3847.GLYMA05G30280.1	XM_013591234 Medicago truncatula kinetochore Nuf2-like protein mRNA	mtr:11418022 kinetochore protein NUF2 homolog	7.08323	1.88486	7.85153e-07	1.9861e-05	0.866698	2.79324	0.866698	2.79324	6	48	2.47	18.16	2.41	16.32
c22983_g1_i1	.	.	GAU30089.1 hypothetical protein TSUD_392450 [Trifolium subterraneum]	.	39947.LOC_Os11g45000.1	CT963134 M.truncatula DNA sequence from clone MTH2-30E17 on chromosome 3, complete sequence	vra:106776848 uncharacterized protein LOC106776848	7.02491	1.35442	1.5793e-05	0.000290057	0.631328	2.30875	0.631328	2.30875	4	32	0.44	3.16	0.43	2.84
c44818_g1_i1	TAIR|locus:2091931 - symbol:WIP4 "AT3G20880" species:3702 "Arabidopsis thaliana" [GO:0003676 "nucleic acid binding" evidence=IEA;ISS] [GO:0005634 "nucleus" evidence=ISM;IBA;IDA] [GO:0006351 "transcription, DNA-templated" evidence=IEA] [GO:0008270 "zinc ion binding" evidence=ISS] [GO:0046872 "metal ion binding" evidence=IEA] [GO:0003700 "DNA binding transcription factor activity" evidence=ISS] [GO…	sp|Q8W030|ZWIP4_ARATH Zinc finger protein WIP4 OS=Arabidopsis thaliana GN=WIP4 PE=2 SV=1	XP_024628367.1 zinc finger protein WIP2-like [Medicago truncatula] <XP_024628368.1 zinc finger protein WIP2-like [Medicago truncatula]	K7LWM6_SOYBN/190-215 K7LWM6.1 PF13912.3;zf-C2H2_6;	3847.GLYMA12G36660.2	BT135770 Medicago truncatula clone JCVI-FLMt-15M3 unknown mRNA	mtr:112417257 zinc finger protein WIP2-like	7.02491	1.35442	1.5793e-05	0.000290057	0.631328	2.30875	0.631328	2.30875	4	32	1.48	10.81	1.44	9.71
c40965_g1_i1	UNIPROTKB|F6HX39 - symbol:VIT_09s0002g05110 "Putative uncharacterized protein" species:29760 "Vitis vinifera" [GO:0005737 "cytoplasm" evidence=IBA] [GO:0017196 "N-terminal peptidyl-methionine acetylation" evidence=IBA] [GO:0004596 "peptide alpha-N-acetyltransferase activity" evidence=IBA] InterPro:IPR001584 InterPro:IPR011990 InterPro:IPR013026 InterPro:IPR019734 InterPro:IPR036397 Pfam:PF00665 P…	sp|P10978|POLX_TOBAC Retrovirus-related Pol polyprotein from transposon TNT 1-94 OS=Nicotiana tabacum PE=2 SV=1	GAU34373.1 hypothetical protein TSUD_217130 [Trifolium subterraneum]	K4C6I5_SOLLC/452-570 K4C6I5.1 PF00665.23;rve;	39947.LOC_Os07g05280.1	CP023120 Lupinus angustifolius cultivar Tanjil chromosome LG-08	lang:109363293 uncharacterized LOC109363293	7.00727	3.64158	1.244e-15	1.30848e-13	2.007	4.4761	2.007	4.4761	22	172	1.83	12.87	1.78	11.57
c66749_g1_i1	.	.	.	.	.	AC174377 Medicago truncatula chromosome 6 clone mth2-57g20, complete sequence	.	7.00494	7.98982	4.56983e-35	2.81229e-32	6.00918	8.79853	6.00918	8.79853	462	3595	45.65	320.08	44.49	287.69
c50719_g1_i1	TAIR|locus:2147725 - symbol:AT5G20110 "AT5G20110" species:3702 "Arabidopsis thaliana" [GO:0003777 "microtubule motor activity" evidence=ISS] [GO:0005737 "cytoplasm" evidence=ISM] [GO:0005875 "microtubule associated complex" evidence=ISS] [GO:0007017 "microtubule-based process" evidence=IEA;ISS] [GO:0030286 "dynein complex" evidence=IEA] [GO:0005868 "cytoplasmic dynein complex" evidence=IBA] Inter…	sp|Q86A88|DYL_DICDI Dynein light chain, cytoplasmic OS=Dictyostelium discoideum GN=dlcB PE=3 SV=1	XP_004508623.1 PREDICTED: uncharacterized protein LOC101496467 [Cicer arietinum]	G7JVC8_MEDTR/153-238 G7JVC8.1 PF01221.15;Dynein_light;	3847.GLYMA13G23750.2	XM_003609239 Medicago truncatula dynein light chain type 1 family protein mRNA	cam:101496467 uncharacterized LOC101496467	7.0026	3.28139	2.22118e-13	1.68043e-11	1.73691	4.12401	1.73691	4.12401	17	133	2.18	15.36	2.12	13.81
c45539_g1_i1	UNIPROTKB|B0LDU6 - symbol:PKS5 "Polyketide synthase 5" species:32247 "Rubus idaeus" [GO:0042803 "protein homodimerization activity" evidence=ISS] InterPro:IPR011141 InterPro:IPR016039 InterPro:IPR018088 PIRSF:PIRSF000451 PROSITE:PS00441 UniPathway:UPA00154 InterPro:IPR001099 InterPro:IPR012328 Pfam:PF00195 Pfam:PF02797 GO:GO:0042803 Gene3D:3.40.47.10 SUPFAM:SSF53901 GO:GO:0009813 PANTHER:PTHR1187…	sp|P24826|CHS1_SOYBN Chalcone synthase 1 OS=Glycine max GN=CHS1 PE=3 SV=1	KHN23260.1 Chalcone synthase 6 [Glycine soja]	I1JER5_SOYBN/4-228 I1JER5.1 PF00195.16;Chal_sti_synt_N;	3847.GLYMA05G28610.1	XM_004504298 PREDICTED: Cicer arietinum chalcone synthase 1 (LOC101489106), mRNA	cit:102606708 chalcone synthase 1	6.9677	0.990536	0.000206996	0.00273202	0.497477	1.98765	0.497477	1.98765	3	24	1.29	9.46	1.25	8.5
c49210_g4_i1	TAIR|locus:2163518 - symbol:AT5G45540 "AT5G45540" species:3702 "Arabidopsis thaliana" [GO:0003674 "molecular_function" evidence=ND] [GO:0005739 "mitochondrion" evidence=ISM] [GO:0008150 "biological_process" evidence=ND] [GO:0016021 "integral component of membrane" evidence=IEA] TAIR:locus:2163518 GO:GO:0016021 Proteomes:UP000006548 EMBL:CP002688 EMBL:AB018113 eggNOG:ENOG410IGXB eggNOG:ENOG410YBQC…	.	ABN08056.1 Protein of unknown function DUF594 [Medicago truncatula] <AES65739.1 DUF594 family protein [Medicago truncatula]	A2Q356_MEDTR/578-629 A2Q356.1 PF04578.10;DUF594;	3847.GLYMA06G29790.1	AC154867 Medicago truncatula chromosome 2 clone mte1-6j20, complete sequence	mtr:11417765 uncharacterized protein LOC11417765	6.9677	0.990536	0.000206996	0.00273202	0.497477	1.98765	0.497477	1.98765	3	24	0.85	6.16	0.82	5.54
c63370_g1_i1	.	.	XP_013445996.1 uncharacterized protein LOC25501351 [Medicago truncatula] <KEH20023.1 transmembrane protein, putative [Medicago truncatula]	.	.	XM_013590542 Medicago truncatula transmembrane protein, putative mRNA	mtr:25501351 uncharacterized protein LOC25501351	6.9677	0.990536	0.000206996	0.00273202	0.497477	1.98765	0.497477	1.98765	3	24	1.1	8.06	1.07	7.24
c8036_g1_i1	UNIPROTKB|I1JMU7 - symbol:GLYMA_03G116200 "Glycosyltransferase" species:3847 "Glycine max" [GO:0009813 "flavonoid biosynthetic process" evidence=IBA] [GO:0043231 "intracellular membrane-bounded organelle" evidence=IBA] [GO:0052696 "flavonoid glucuronidation" evidence=IBA] [GO:0080043 "quercetin 3-O-glucosyltransferase activity" evidence=IBA] [GO:0080044 "quercetin 7-O-glucosyltransferase activity…	sp|Q9AR73|HQGT_RAUSE Hydroquinone glucosyltransferase OS=Rauvolfia serpentina GN=AS PE=1 SV=1	XP_013443799.1 hydroquinone glucosyltransferase [Medicago truncatula] <KEH17824.1 UDP-glucosyltransferase family protein [Medicago truncatula]	A0A072TKV0_MEDTR/196-441 A0A072TKV0.1 PF00201.15;UDPGT;	3847.GLYMA03G26980.1	XM_013588345 Medicago truncatula UDP-glucosyltransferase family protein mRNA	mtr:25500029 hydroquinone glucosyltransferase	6.93607	1.8602	1.18844e-06	2.88756e-05	0.866698	2.76728	0.866698	2.76728	6	47	3.49	25.35	3.4	22.78
c49267_g1_i1	TAIR|locus:2144206 - symbol:AT5G11420 "AT5G11420" species:3702 "Arabidopsis thaliana" [GO:0003674 "molecular_function" evidence=ND] [GO:0005576 "extracellular region" evidence=ISM] [GO:0008150 "biological_process" evidence=ND] [GO:0005618 "cell wall" evidence=IDA] [GO:0009505 "plant-type cell wall" evidence=IDA] TAIR:locus:2144206 Proteomes:UP000006548 EMBL:CP002688 GO:GO:0005618 EMBL:AL163815 Ge…	.	XP_003597843.1 uncharacterized protein LOC11433574 [Medicago truncatula] <AES68094.1 plant/F18G18-200 protein [Medicago truncatula]	G7IMH9_MEDTR/196-364 G7IMH9.1 PF04862.9;DUF642;	3847.GLYMA13G43970.1	XM_003597795 Medicago truncatula plant/F18G18-200 protein mRNA	mtr:11433574 uncharacterized protein LOC11433574	6.9019	5.39771	6.67578e-26	1.87249e-23	3.53207	6.21015	3.53207	6.21015	77	591	8.79	60.83	8.56	54.68
c71771_g1_i1	.	.	.	.	.	.	.	6.89881	5.63606	4.46537e-27	1.38433e-24	3.75377	6.44723	3.75377	6.44723	91	698	89.38	652.53	87.1	586.48
c54220_g1_i1	TAIR|locus:2087027 - symbol:EXPA5 "AT3G29030" species:3702 "Arabidopsis thaliana" [GO:0005576 "extracellular region" evidence=ISM;IEA] [GO:0005618 "cell wall" evidence=IEA] [GO:0009664 "plant-type cell wall organization" evidence=IEA] [GO:0009826 "unidimensional cell growth" evidence=ISS;IMP;NAS] [GO:0009828 "plant-type cell wall loosening" evidence=ISS;NAS] [GO:0016020 "membrane" evidence=IEA] […	sp|Q38864|EXPA5_ARATH Expansin-A5 OS=Arabidopsis thaliana GN=EXPA5 PE=2 SV=1	GAU36161.1 hypothetical protein TSUD_275200 [Trifolium subterraneum]	.	3847.GLYMA18G49570.1	AC166744 Medicago truncatula chromosome 6 clone mth2-69h7, complete sequence	mtr:11422068 expansin-A10	6.891	2.2331	4.07372e-08	1.36116e-06	1.069	3.11469	1.069	3.11469	8	62	2.02	14.24	1.97	12.8
c19722_g1_i1	.	.	XP_013451513.1 uncharacterized protein LOC25495812 [Medicago truncatula] <KEH25541.1 Dof zinc finger DOF5.2-like protein [Medicago truncatula]	.	3847.GLYMA19G29610.2	.	psat:127125248 cyclic dof factor 3-like	6.85648	0.50072	0.00339444	0.0286654	0.349926	1.57399	0.349926	1.57399	2	16	1.25	9.32	1.22	8.37
c35461_g1_i1	TAIR|locus:2029122 - symbol:AT1G43760 "AT1G43760" species:3702 "Arabidopsis thaliana" [GO:0003674 "molecular_function" evidence=ND] [GO:0005575 "cellular_component" evidence=ND] [GO:0008150 "biological_process" evidence=ND] TAIR:locus:2029122 EMBL:CP002684 Proteomes:UP000006548 Gene3D:3.60.10.10 InterPro:IPR036691 SUPFAM:SSF56219 eggNOG:KOG1075 eggNOG:ENOG410Y65V RefSeq:NP_175044.1 UniGene:At.520…	sp|O00370|LORF2_HUMAN LINE-1 retrotransposable element ORF2 protein OS=Homo sapiens PE=1 SV=1	XP_024628757.1 uncharacterized protein LOC112417378 [Medicago truncatula]	.	39946.BGIOSGA013547-PA	.	qsu:111994244 uncharacterized protein LOC111994244	6.85648	0.50072	0.00339444	0.0286654	0.349926	1.57399	0.349926	1.57399	2	16	0.63	4.61	0.62	4.15
c38095_g2_i1	TAIR|locus:2080235 - symbol:NPF8.1 "AT3G54140" species:3702 "Arabidopsis thaliana" [GO:0005215 "transporter activity" evidence=ISS] [GO:0005886 "plasma membrane" evidence=ISM;IDA] [GO:0006857 "oligopeptide transport" evidence=ISS] [GO:0015031 "protein transport" evidence=IEA] [GO:0016020 "membrane" evidence=ISS] [GO:0016021 "integral component of membrane" evidence=IEA] [GO:0022857 "transmembrane…	sp|Q9M390|PTR1_ARATH Protein NRT1/ PTR FAMILY 8.1 OS=Arabidopsis thaliana GN=NPF8.1 PE=1 SV=1	XP_004492413.1 PREDICTED: protein NRT1/ PTR FAMILY 8.1-like [Cicer arietinum] <XP_004492414.1 PREDICTED: protein NRT1/ PTR FAMILY 8.1-like [Cicer arietinum]	A0A072U1U2_MEDTR/96-524 A0A072U1U2.1 PF00854.18;PTR2;	3847.GLYMA07G17640.1	XM_013593662 Medicago truncatula proton-dependent oligopeptide transport family protein partial mRNA	cam:101503592 protein NRT1/ PTR FAMILY 8.1-like	6.85648	0.50072	0.00339444	0.0286654	0.349926	1.57399	0.349926	1.57399	2	16	0.53	3.88	0.52	3.49
c38649_g1_i1	TAIR|locus:2116662 - symbol:AT4G32060 "AT4G32060" species:3702 "Arabidopsis thaliana" [GO:0005509 "calcium ion binding" evidence=ISS;IDA] [GO:0005739 "mitochondrion" evidence=ISM;IMP;IDA] [GO:0005743 "mitochondrial inner membrane" evidence=IEA] [GO:0005758 "mitochondrial intermembrane space" evidence=IEA] [GO:0005623 "cell" evidence=IMP] [GO:0006816 "calcium ion transport" evidence=IDA] [GO:00515…	sp|Q9SZ45|MICU_ARATH Calcium uptake protein, mitochondrial OS=Arabidopsis thaliana GN=MICU PE=2 SV=1	XP_003603344.2 calcium uptake protein, mitochondrial [Medicago truncatula] <AES73595.2 calcium-binding EF hand protein [Medicago truncatula]	G7JAF6_MEDTR/370-422 G7JAF6.2 PF13833.3;EF-hand_8;	3847.GLYMA06G06960.2	XM_003603296 Medicago truncatula calcium-binding EF hand protein mRNA	mtr:11436605 calcium uptake protein, mitochondrial	6.85648	0.50072	0.00339444	0.0286654	0.349926	1.57399	0.349926	1.57399	2	16	0.81	5.94	0.79	5.34
c39918_g2_i1	.	.	.	.	.	.	.	6.85648	0.50072	0.00339444	0.0286654	0.349926	1.57399	0.349926	1.57399	2	16	1.34	9.97	1.3	8.96
c45405_g1_i1	UNIPROTKB|K7N3C0 - symbol:K7N3C0 "Uncharacterized protein" species:3847 "Glycine max" [GO:0004674 "protein serine/threonine kinase activity" evidence=IBA] [GO:0005886 "plasma membrane" evidence=IBA] [GO:0006468 "protein phosphorylation" evidence=IBA] [GO:0009506 "plasmodesma" evidence=IBA] [GO:0042742 "defense response to bacterium" evidence=IBA] InterPro:IPR000719 InterPro:IPR001245 InterPro:IPR…	sp|Q9T0J1|CRK26_ARATH Cysteine-rich receptor-like protein kinase 26 OS=Arabidopsis thaliana GN=CRK26 PE=2 SV=1	XP_013466037.1 putative receptor-like protein kinase At4g00960 isoform X1 [Medicago truncatula] <KEH40076.1 cysteine-rich receptor-kinase-like protein [Medicago truncatula]	A0A072VEN8_MEDTR/47-148 A0A072VEN8.1 PF01657.14;Stress-antifung;	3847.GLYMA10G40001.1	XM_013610583 Medicago truncatula cysteine-rich receptor-kinase-like protein mRNA	mtr:25482088 putative receptor-like protein kinase At4g00960 isoform X1	6.85648	0.50072	0.00339444	0.0286654	0.349926	1.57399	0.349926	1.57399	2	16	0.82	6.05	0.8	5.44
c48963_g3_i2	.	.	AES75775.1 hypothetical protein MTR_6g059460 [Medicago truncatula]	.	.	XM_003619509 Medicago truncatula hypothetical protein partial mRNA	.	6.85648	0.50072	0.00339444	0.0286654	0.349926	1.57399	0.349926	1.57399	2	16	0.85	6.25	0.83	5.62
c52237_g1_i1	.	.	.	.	.	.	.	6.85648	0.50072	0.00339444	0.0286654	0.349926	1.57399	0.349926	1.57399	2	16	1.16	8.59	1.13	7.72
c52710_g3_i1	TAIR|locus:2178570 - symbol:TRN2 "AT5G46700" species:3702 "Arabidopsis thaliana" [GO:0003674 "molecular_function" evidence=ND] [GO:0007568 "aging" evidence=ISS] [GO:0009933 "meristem structural organization" evidence=IMP] [GO:0009956 "radial pattern formation" evidence=IMP] [GO:0010015 "root morphogenesis" evidence=IMP] [GO:0010305 "leaf vascular tissue pattern formation" evidence=IMP] [GO:000588…	sp|Q9FIQ5|TRN2_ARATH Protein TORNADO 2 OS=Arabidopsis thaliana GN=TRN2 PE=1 SV=1	XP_003628793.2 protein TORNADO 2 [Medicago truncatula] <AET03269.2 tetraspanin family protein [Medicago truncatula]	G7LH20_MEDTR/4-253 G7LH20.2 PF00335.17;Tetraspannin;	3847.GLYMA01G11130.1	XM_003628745 Medicago truncatula tetraspanin family protein mRNA	mtr:11444260 protein TORNADO 2	6.85648	0.50072	0.00339444	0.0286654	0.349926	1.57399	0.349926	1.57399	2	16	0.78	5.7	0.76	5.12
c52899_g4_i1	.	.	.	.	.	AC155883 Medicago truncatula chromosome 2 clone mte1-80o18, complete sequence	.	6.85648	0.50072	0.00339444	0.0286654	0.349926	1.57399	0.349926	1.57399	2	16	1.06	7.84	1.03	7.05
c53773_g1_i2	.	sp|Q9SK03|RAP27_ARATH Ethylene-responsive transcription factor RAP2-7 OS=Arabidopsis thaliana GN=RAP2-7 PE=2 SV=2	XP_003625570.1 floral homeotic protein APETALA 2 isoform X1 [Medicago truncatula] <AES81788.1 AP2 domain transcription factor [Medicago truncatula]	.	3847.GLYMA19G36200.2	XM_003625522 Medicago truncatula AP2 domain transcription factor mRNA	mtr:11425769 APETALA2-like protein 2 isoform X1	6.85648	0.50072	0.00339444	0.0286654	0.349926	1.57399	0.349926	1.57399	2	16	1.16	8.59	1.13	7.72
c54521_g6_i1	.	.	.	.	.	.	.	6.85648	0.50072	0.00339444	0.0286654	0.349926	1.57399	0.349926	1.57399	2	16	1.59	11.99	1.55	10.78
c58545_g1_i1	.	.	.	.	.	.	.	6.85648	0.50072	0.00339444	0.0286654	0.349926	1.57399	0.349926	1.57399	2	16	1.2	8.9	1.17	8
c58858_g1_i1	UNIPROTKB|I1K4M5 - symbol:GLYMA_05G181500 "Uncharacterized protein" species:3847 "Glycine max" [GO:0005737 "cytoplasm" evidence=IBA] [GO:0030001 "metal ion transport" evidence=IBA] [GO:0046914 "transition metal ion binding" evidence=IBA] [GO:0046916 "cellular transition metal ion homeostasis" evidence=IBA] InterPro:IPR006121 InterPro:IPR036163 Pfam:PF00403 PROSITE:PS50846 GO:GO:0005737 Proteomes:…	sp|O65657|HIP23_ARATH Heavy metal-associated isoprenylated plant protein 23 OS=Arabidopsis thaliana GN=HIPP23 PE=1 SV=1	XP_003630071.1 heavy metal-associated isoprenylated plant protein 23 [Medicago truncatula] <XP_024627655.1 heavy metal-associated isoprenylated plant protein 23 [Medicago truncatula] <AET04547.1 heavy metal transport/detoxification superfamily protein [Medicago truncatula]	G7LAE8_MEDTR/32-89 G7LAE8.1 PF00403.23;HMA;	3847.GLYMA05G31520.1	XM_003630023 Medicago truncatula heavy metal transport/detoxification superfamily protein mRNA	mtr:11437164 heavy metal-associated isoprenylated plant protein 23 isoform X2	6.85648	0.50072	0.00339444	0.0286654	0.349926	1.57399	0.349926	1.57399	2	16	0.67	4.93	0.66	4.43
c68675_g1_i1	.	.	XP_004503205.1 PREDICTED: protein DA1-related 2-like isoform X1 [Cicer arietinum]	.	3847.GLYMA11G34560.2	CT967314 M.truncatula DNA sequence from clone MTH2-170H18 on chromosome 3, complete sequence	cam:101502367 protein DA1-related 2-like	6.85648	0.50072	0.00339444	0.0286654	0.349926	1.57399	0.349926	1.57399	2	16	0.76	5.57	0.74	5.01
c73235_g1_i1	UNIPROTKB|K7LY32 - symbol:GLYMA_13G035800 "Uncharacterized protein" species:3847 "Glycine max" [GO:0004674 "protein serine/threonine kinase activity" evidence=IBA] [GO:0005886 "plasma membrane" evidence=IBA] [GO:0007166 "cell surface receptor signaling pathway" evidence=IBA] InterPro:IPR000719 InterPro:IPR001881 InterPro:IPR008271 InterPro:IPR017441 InterPro:IPR025287 Pfam:PF00069 Pfam:PF07645 Pf…	sp|Q9LMN8|WAK3_ARATH Wall-associated receptor kinase 3 OS=Arabidopsis thaliana GN=WAK3 PE=2 SV=2	XP_013466307.1 putative wall-associated receptor kinase-like 16 [Medicago truncatula] <KEH40348.1 wall-associated receptor kinase-like protein [Medicago truncatula]	A0A072VFY0_MEDTR/396-666 A0A072VFY0.1 PF00069.22;Pkinase;	3847.GLYMA13G09430.2	XM_013610853 Medicago truncatula wall-associated receptor kinase-like protein mRNA	mtr:25482303 putative wall-associated receptor kinase-like 16	6.85648	0.50072	0.00339444	0.0286654	0.349926	1.57399	0.349926	1.57399	2	16	1.44	10.77	1.4	9.68
c47390_g1_i2	TAIR|locus:2026884 - symbol:NPF3.1 "AT1G68570" species:3702 "Arabidopsis thaliana" [GO:0005215 "transporter activity" evidence=ISS] [GO:0005886 "plasma membrane" evidence=ISM;IDA] [GO:0006857 "oligopeptide transport" evidence=ISS] [GO:0016020 "membrane" evidence=ISS] [GO:0016021 "integral component of membrane" evidence=IEA;IBA] [GO:0022857 "transmembrane transporter activity" evidence=IEA] [GO:0…	sp|Q9SX20|PTR18_ARATH Protein NRT1/ PTR FAMILY 3.1 OS=Arabidopsis thaliana GN=NPF3.1 PE=2 SV=1	XP_003624896.1 protein NRT1/ PTR FAMILY 3.1 [Medicago truncatula] <AES81114.1 peptide/nitrate transporter [Medicago truncatula]	G7L4V0_MEDTR/101-534 G7L4V0.1 PF00854.18;PTR2;	3847.GLYMA03G27800.1	XM_003624848 Medicago truncatula peptide/nitrate transporter mRNA	mtr:11420145 protein NRT1/ PTR FAMILY 3.1	6.82744	3.54454	8.20236e-15	7.4823e-13	1.95687	4.37662	1.95687	4.37662	21	160	1.81	12.41	1.76	11.15
c38251_g1_i2	UNIPROTKB|U5GXH1 - symbol:POPTR_0001s41830g "Uncharacterized protein" species:3694 "Populus trichocarpa" [GO:0005249 "voltage-gated potassium channel activity" evidence=IBA] [GO:0005887 "integral component of plasma membrane" evidence=IBA] [GO:0042391 "regulation of membrane potential" evidence=IBA] InterPro:IPR005821 Pfam:PF00520 InterPro:IPR000595 Pfam:PF00027 Gene3D:2.60.120.10 InterPro:IPR014…	sp|Q94AS9|CNGC4_ARATH Cyclic nucleotide-gated ion channel 4 OS=Arabidopsis thaliana GN=CNGC4 PE=2 SV=2	XP_013445570.1 cyclic nucleotide-gated ion channel 4 [Medicago truncatula] <KEH19596.1 cyclic nucleotide-gated ion channel-like protein [Medicago truncatula]	M1CCB8_SOLTU/107-202 M1CCB8.1 PF00027.26;cNMP_binding;	3694.POPTR_0001s41830.1	XM_013590116 Medicago truncatula cyclic nucleotide-gated ion channel-like protein mRNA	mtr:25502565 cyclic nucleotide-gated ion channel 4	6.82495	3.94748	2.4994e-17	3.13238e-15	2.27588	4.77202	2.27588	4.77202	28	213	3.76	25.8	3.66	23.19
c35758_g1_i1	TAIR|locus:2200276 - symbol:AT1G67910 "AT1G67910" species:3702 "Arabidopsis thaliana" [GO:0003674 "molecular_function" evidence=ND] [GO:0005634 "nucleus" evidence=ISM] [GO:0008150 "biological_process" evidence=ND] TAIR:locus:2200276 EMBL:CP002684 Proteomes:UP000006548 EMBL:AC012563 eggNOG:ENOG410J8KG eggNOG:ENOG41118J3 OrthoDB:EOG09360ZBF EMBL:BT014751 EMBL:BT020248 EMBL:AK228852 EMBL:AK317135 PI…	.	XP_003628939.1 uncharacterized protein LOC11446507 [Medicago truncatula] <AET03415.1 hypothetical protein MTR_8g069350 [Medicago truncatula]	.	3847.GLYMA08G38760.5	XM_003628891 Medicago truncatula hypothetical protein mRNA	mtr:11446507 uncharacterized protein LOC11446507	6.8133	2.64929	4.8108e-10	2.24897e-08	1.32753	3.50852	1.32753	3.50852	11	84	3.16	21.98	3.08	19.76
c36033_g1_i1	.	.	AES94621.1 hypothetical protein MTR_5g016470 [Medicago truncatula]	.	3847.GLYMA11G05545.1	CT573077 Medicago truncatula chromosome 5 clone mth2-43j18, COMPLETE SEQUENCE	.	6.80628	1.31849	2.5283e-05	0.000441537	0.631328	2.27231	0.631328	2.27231	4	31	1.41	9.97	1.37	8.96
c45562_g1_i2	.	.	.	.	.	.	.	6.80628	1.31849	2.5283e-05	0.000441537	0.631328	2.27231	0.631328	2.27231	4	31	0.94	6.64	0.92	5.97
c46148_g1_i1	TAIR|locus:2201016 - symbol:CVP2 "COTYLEDON VASCULAR PATTERN 2" species:3702 "Arabidopsis thaliana" [GO:0005737 "cytoplasm" evidence=ISM] [GO:0009738 "abscisic acid-activated signaling pathway" evidence=IEA] [GO:0016787 "hydrolase activity" evidence=ISS] [GO:0030154 "cell differentiation" evidence=IEA] [GO:0009850 "auxin metabolic process" evidence=IMP] [GO:0010051 "xylem and phloem pattern forma…	sp|Q9LR47|IP5P6_ARATH Type IV inositol polyphosphate 5-phosphatase 6 OS=Arabidopsis thaliana GN=IP5P6 PE=1 SV=2	PNX98918.1 type I inositol 145-trisphosphate 5-phosphatase CVP2-like protein, partial [Trifolium pratense]	I1JF85_SOYBN/96-510 I1JF85.2 PF03372.20;Exo_endo_phos;	3847.GLYMA10G03411.1	XM_003590559 Medicago truncatula type I inositol-1,4,5-trisphosphate 5-phosphatase mRNA	cam:101499151 type I inositol 1,4,5-trisphosphate 5-phosphatase CVP2-like	6.80628	1.31849	2.5283e-05	0.000441537	0.631328	2.27231	0.631328	2.27231	4	31	0.74	5.17	0.72	4.65
c52239_g1_i1	TAIR|locus:2017834 - symbol:AT1G79770 "AT1G79770" species:3702 "Arabidopsis thaliana" [GO:0003674 "molecular_function" evidence=ND] [GO:0005634 "nucleus" evidence=ISM] [GO:0008150 "biological_process" evidence=ND] TAIR:locus:2017834 EMBL:CP002684 Proteomes:UP000006548 EMBL:AC011717 HOGENOM:HOG000237618 OrthoDB:EOG09360PFF InterPro:IPR012876 PANTHER:PTHR33108 Pfam:PF07911 PIR:G96828 RefSeq:NP_5652…	.	XP_003597686.1 uncharacterized protein LOC11433448 [Medicago truncatula] <AES67937.1 DUF1677 family protein [Medicago truncatula]	G7II08_MEDTR/63-150 G7II08.1 PF07911.10;DUF1677;	3847.GLYMA15G02200.1	AC170856 Medicago truncatula strain A17 clone mth2-13d14, complete sequence	mtr:11433448 uncharacterized protein LOC11433448	6.80628	1.31849	2.5283e-05	0.000441537	0.631328	2.27231	0.631328	2.27231	4	31	1.08	7.65	1.06	6.88
c34208_g1_i1	.	.	.	.	.	.	.	6.7889	1.8351	1.79919e-06	4.17422e-05	0.866698	2.74086	0.866698	2.74086	6	46	1.82	12.69	1.77	11.41
c41275_g2_i1	UNIPROTKB|I1MKD3 - symbol:I1MKD3 "Uncharacterized protein" species:3847 "Glycine max" [GO:0004252 "serine-type endopeptidase activity" evidence=IBA] [GO:0005618 "cell wall" evidence=IBA] InterPro:IPR000209 InterPro:IPR036852 Pfam:PF00082 InterPro:IPR010259 Prosite:PS00138 Proteomes:UP000008827 GO:GO:0004252 Gene3D:3.30.70.80 Gene3D:3.40.50.200 InterPro:IPR023828 InterPro:IPR015500 InterPro:IPR037…	sp|Q9FHA4|SBT19_ARATH Subtilisin-like protease SBT1.9 OS=Arabidopsis thaliana GN=SBT1.9 PE=2 SV=1	XP_003626594.1 subtilisin-like protease SBT1.9 [Medicago truncatula] <AES82812.1 subtilisin-like serine protease [Medicago truncatula]	G7L534_MEDTR/141-601 G7L534.1 PF00082.19;Peptidase_S8;	3847.GLYMA16G02160.1	XM_003626546 Medicago truncatula subtilisin-like serine protease mRNA	mtr:11426712 subtilisin-like protease SBT3	6.75993	4.12383	4.82005e-18	6.47363e-16	2.4308	4.94405	2.4308	4.94405	32	241	3.1	21.06	3.02	18.93
c46304_g2_i1	.	.	.	.	.	.	.	6.74721	4.4012	8.58335e-20	1.37708e-17	2.66736	5.21757	2.66736	5.21757	39	293	8.47	57.73	8.25	51.89
c52694_g3_i1	.	.	AES69463.1 hypothetical protein MTR_3g030260 [Medicago truncatula]	.	.	.	mtr:25495934 uncharacterized protein LOC25495934	6.72888	3.92999	4.85542e-17	5.92304e-15	2.27588	4.75231	2.27588	4.75231	28	210	9.05	62	8.82	55.73
c54829_g6_i1	.	.	KEH15751.1 hypothetical protein MTR_0582s0010 [Medicago truncatula]	.	.	.	.	6.70794	1.58501	1.76491e-05	0.000320576	0.753808	2.50996	0.753808	2.50996	5	38	1.68	11.64	1.63	10.46
c52922_g1_i3	TAIR|locus:2064212 - symbol:LP1 "lipid transfer protein 1" species:3702 "Arabidopsis thaliana" [GO:0005576 "extracellular region" evidence=ISM] [GO:0008289 "lipid binding" evidence=IEA] [GO:0071555 "cell wall organization" evidence=IEA] [GO:0005516 "calmodulin binding" evidence=IDA] [GO:0006869 "lipid transport" evidence=TAS] [GO:0048046 "apoplast" evidence=IDA] [GO:0009534 "chloroplast thylakoid…	sp|A0AT28|NLTP1_LENCU Non-specific lipid-transfer protein 1 OS=Lens culinaris PE=3 SV=1	KEH29195.1 Lipid transfer protein, partial [Medicago truncatula]	A0A072UTH7_MEDTR/65-168 A0A072UTH7.1 PF00234.19;Tryp_alpha_amyl;	3847.GLYMA03G04960.1	XM_013599737 Medicago truncatula Lipid transfer protein partial mRNA	mtr:25494404 non-specific lipid-transfer protein	6.69616	7.43992	1.0946e-32	5.43764e-30	5.5241	8.24096	5.5241	8.24096	328	2440	72.85	491.9	71	442.11
c33873_g1_i1	.	.	.	.	.	.	.	6.67896	0.943958	0.000339552	0.00420433	0.497477	1.94198	0.497477	1.94198	3	23	0.68	4.72	0.66	4.24
c45407_g1_i1	TAIR|locus:2080635 - symbol:AT3G57070 species:3702 "Arabidopsis thaliana" [GO:0005634 "nucleus" evidence=ISM] [GO:0009055 "electron transfer activity" evidence=IEA] [GO:0015035 "protein disulfide oxidoreductase activity" evidence=IEA] [GO:0045454 "cell redox homeostasis" evidence=IEA] InterPro:IPR002109 Pfam:PF00462 PROSITE:PS51354 TAIR:locus:2080635 Proteomes:UP000006548 EMBL:CP002686 GO:GO:0009…	sp|Q9FLE8|Y5986_ARATH Uncharacterized protein At5g39865 OS=Arabidopsis thaliana GN=At5g39865 PE=2 SV=1	XP_003625034.1 uncharacterized protein At5g39865 [Medicago truncatula] <ABN07996.1 Thioredoxin fold [Medicago truncatula] <AES81252.1 glutaredoxin family protein [Medicago truncatula]	A2Q2Z6_MEDTR/280-348 A2Q2Z6.1 PF00462.21;Glutaredoxin;	29760.VIT_08s0007g05530.t01	XM_003624986 Medicago truncatula glutaredoxin family protein mRNA	mtr:11433800 uncharacterized protein At5g39865	6.67896	0.943958	0.000339552	0.00420433	0.497477	1.94198	0.497477	1.94198	3	23	0.99	6.94	0.97	6.24
c72711_g1_i1	.	.	.	.	.	.	.	6.67896	0.943958	0.000339552	0.00420433	0.497477	1.94198	0.497477	1.94198	3	23	1.63	11.6	1.59	10.42
c76004_g1_i1	UNIPROTKB|B9I013 - symbol:POPTR_0011s12680g "Uncharacterized protein" species:3694 "Populus trichocarpa" [GO:0009416 "response to light stimulus" evidence=IBA] [GO:0009535 "chloroplast thylakoid membrane" evidence=IBA] [GO:0009768 "photosynthesis, light harvesting in photosystem I" evidence=IBA] [GO:0009941 "chloroplast envelope" evidence=IBA] [GO:0010287 "plastoglobule" evidence=IBA] [GO:0016168…	sp|P27489|CB23_SOLLC Chlorophyll a-b binding protein 13, chloroplastic OS=Solanum lycopersicum GN=CAB13 PE=1 SV=1	XP_004487657.1 PREDICTED: chlorophyll a-b binding protein 13, chloroplastic [Cicer arietinum]	A0A0D3C438_BRAOL/66-234 A0A0D3C438.1 PF00504.18;Chloroa_b-bind;	4081.Solyc07g063600.2.1	XM_003596442 Medicago truncatula light-harvesting complex I chlorophyll A/B-binding protein mRNA	pvu:PHAVU_011G155700g hypothetical protein	6.67896	0.943958	0.000339552	0.00420433	0.497477	1.94198	0.497477	1.94198	3	23	3.68	27.27	3.59	24.51
c78317_g1_i1	.	.	.	.	.	.	.	6.67896	0.943958	0.000339552	0.00420433	0.497477	1.94198	0.497477	1.94198	3	23	0.95	6.65	0.93	5.97
c53801_g10_i2	UNIPROTKB|I1JCP7 - symbol:GLYMA_02G056400 "Uncharacterized protein" species:3847 "Glycine max" [GO:0016787 "hydrolase activity" evidence=IBA] InterPro:IPR000639 PRINTS:PR00412 Pfam:PF00561 InterPro:IPR000073 InterPro:IPR029058 GO:GO:0003824 Proteomes:UP000008827 Gene3D:3.40.50.1820 SUPFAM:SSF53474 PRINTS:PR00111 EMBL:CM000835 OMA:HGFAGEG OrthoDB:EOG09360J71 RefSeq:XP_003520313.1 EnsemblPlants:GLY…	sp|Q8IUS5|EPHX4_HUMAN Epoxide hydrolase 4 OS=Homo sapiens GN=EPHX4 PE=2 SV=2	XP_003612006.1 uncharacterized protein LOC11409564 [Medicago truncatula] <AES94964.1 alpha/beta fold hydrolase [Medicago truncatula]	W1NH12_AMBTC/51-283 W1NH12.1 PF00561.17;Abhydrolase_1;	3847.GLYMA02G06300.1	XM_003611958 Medicago truncatula alpha/beta fold hydrolase mRNA	mtr:11409564 putative 2-succinyl-6-hydroxy-2,4-cyclohexadiene-1-carboxylate synthase	6.64683	3.37218	1.56745e-13	1.21776e-11	1.85108	4.20357	1.85108	4.20357	19	141	2.52	16.88	2.45	15.17
c57954_g1_i1	TAIR|locus:2029122 - symbol:AT1G43760 "AT1G43760" species:3702 "Arabidopsis thaliana" [GO:0003674 "molecular_function" evidence=ND] [GO:0005575 "cellular_component" evidence=ND] [GO:0008150 "biological_process" evidence=ND] TAIR:locus:2029122 EMBL:CP002684 Proteomes:UP000006548 Gene3D:3.60.10.10 InterPro:IPR036691 SUPFAM:SSF56219 eggNOG:KOG1075 eggNOG:ENOG410Y65V RefSeq:NP_175044.1 UniGene:At.520…	sp|P08548|LIN1_NYCCO LINE-1 reverse transcriptase homolog OS=Nycticebus coucang PE=3 SV=1	XP_024636247.1 uncharacterized protein LOC112420787 [Medicago truncatula]	K4AQ86_SOLLC/123-362 K4AQ86.1 PF00078.24;RVT_1;	4113.PGSC0003DMT400080715	.	mtr:112420787 uncharacterized protein LOC112420787	6.64174	1.80956	2.72407e-06	6.08445e-05	0.866698	2.71394	0.866698	2.71394	6	45	0.87	5.92	0.85	5.32
c37810_g1_i1	TAIR|locus:2118299 - symbol:AT4G29250 species:3702 "Arabidopsis thaliana" [GO:0005737 "cytoplasm" evidence=ISM] [GO:0016740 "transferase activity" evidence=ISS] InterPro:IPR003480 Pfam:PF02458 TAIR:locus:2118299 Proteomes:UP000006548 EMBL:CP002687 GO:GO:0016747 UniGene:At.4537 UniGene:At.48918 RefSeq:NP_567826.1 ProteinModelPortal:F4JMX1 STRING:3702.AT4G29250.1 iPTMnet:F4JMX1 PaxDb:F4JMX1 Ensembl…	sp|Q39048|CER2_ARATH Protein ECERIFERUM 2 OS=Arabidopsis thaliana GN=CER2 PE=1 SV=1	XP_003626431.1 protein ECERIFERUM 2 [Medicago truncatula] <AES82649.1 HXXXD-type acyl-transferase family protein [Medicago truncatula]	G7L1V1_MEDTR/6-444 G7L1V1.1 PF02458.12;Transferase;	3847.GLYMA19G43340.1	XM_003626383 Medicago truncatula HXXXD-type acyl-transferase family protein mRNA	mtr:11434652 protein ECERIFERUM 2	6.62668	4.67344	5.43765e-21	9.79061e-19	2.9237	5.48373	2.9237	5.48373	48	354	4.66	30.95	4.54	27.82
c54330_g5_i2	UNIPROTKB|I1K1C0 - symbol:GLYMA_05G011900 "Uncharacterized protein" species:3847 "Glycine max" [GO:0005886 "plasma membrane" evidence=IBA] [GO:0016021 "integral component of membrane" evidence=IBA] [GO:0042626 "ATPase activity, coupled to transmembrane movement of substances" evidence=IBA] InterPro:IPR003439 InterPro:IPR013525 Pfam:PF00005 Pfam:PF01061 PROSITE:PS50893 InterPro:IPR003593 InterPro:…	sp|O81016|AB32G_ARATH ABC transporter G family member 32 OS=Arabidopsis thaliana GN=ABCG32 PE=1 SV=1	XP_003609200.2 ABC transporter G family member 32 [Medicago truncatula] <AES91397.2 drug resistance transporter-like ABC domain protein [Medicago truncatula]	I1K1C0_SOYBN/486-699 I1K1C0.2 PF01061.21;ABC2_membrane;	3847.GLYMA05G08100.1	XM_003609152 Medicago truncatula drug resistance transporter-like ABC domain protein mRNA	mtr:11440635 ABC transporter G family member 32	6.62201	6.19193	1.45775e-28	5.18155e-26	4.3275	6.99347	4.3275	6.99347	139	1023	6.52	43.12	6.36	38.76
c54210_g3_i1	TAIR|locus:2172813 - symbol:PEL3 "PERMEABLE LEAVES3" species:3702 "Arabidopsis thaliana" [GO:0005737 "cytoplasm" evidence=ISM;IDA] [GO:0005829 "cytosol" evidence=IEA] [GO:0009793 "embryo development ending in seed dormancy" evidence=NAS] [GO:0016740 "transferase activity" evidence=ISS] [GO:0016747 "transferase activity, transferring acyl groups other than amino-acyl groups" evidence=IEA] [GO:0010…	sp|Q9FF86|DCR_ARATH BAHD acyltransferase DCR OS=Arabidopsis thaliana GN=DCR PE=2 SV=1	XP_013452141.2 BAHD acyltransferase DCR [Medicago truncatula]	A0A072U8R0_MEDTR/12-471 A0A072U8R0.1 PF02458.12;Transferase;	3847.GLYMA16G29960.1	XM_013596687 Medicago truncatula alcohol acyltransferase mRNA	mtr:25496371 BAHD acyltransferase DCR	6.61776	5.95623	1.48696e-27	4.90484e-25	4.10393	6.75845	4.10393	6.75845	118	868	10.2	67.57	9.94	60.73
c47482_g1_i3	TAIR|locus:2084198 - symbol:CA1 "AT3G01500" species:3702 "Arabidopsis thaliana" [GO:0004089 "carbonate dehydratase activity" evidence=IEA;ISS;IMP] [GO:0008270 "zinc ion binding" evidence=IEA;ISS] [GO:0009507 "chloroplast" evidence=ISM;IDA] [GO:0015976 "carbon utilization" evidence=IEA;ISS] [GO:0009579 "thylakoid" evidence=IDA] [GO:0009941 "chloroplast envelope" evidence=IDA] [GO:0009535 "chloropl…	sp|P17067|CAHC_PEA Carbonic anhydrase, chloroplastic OS=Pisum sativum PE=1 SV=1	XP_024642457.1 carbonic anhydrase, chloroplastic isoform X2 [Medicago truncatula] <AES74499.1 carbonic anhydrase family protein [Medicago truncatula]	G7KIR1_MEDTR/86-245 G7KIR1.1 PF00484.16;Pro_CA;	3847.GLYMA05G08590.1	XM_003618233 Medicago truncatula carbonic anhydrase family protein partial mRNA	mtr:11428425 carbonic anhydrase, chloroplastic isoform X1	6.59959	9.42904	3.58556e-35	2.24e-32	7.5102	10.226	7.5102	10.226	1321	9683	127.11	839.46	123.88	754.49
c21881_g2_i1	UNIPROTKB|B9HKC1 - symbol:POPTR_0008s15920g "Albino or pale green mutant 1 family protein" species:3694 "Populus trichocarpa" [GO:0005737 "cytoplasm" evidence=IBA] [GO:0008757 "S-adenosylmethionine-dependent methyltransferase activity" evidence=IBA] [GO:0032259 "methylation" evidence=IBA] InterPro:IPR013216 InterPro:IPR031164 Pfam:PF08241 PROSITE:PS51734 InterPro:IPR029063 GO:GO:0016021 GO:GO:000…	sp|P23525|IN37_SPIOL 2-methyl-6-phytyl-1,4-hydroquinone methyltransferase, chloroplastic OS=Spinacia oleracea PE=1 SV=1	XP_013468769.1 2-methyl-6-phytyl-1,4-hydroquinone methyltransferase, chloroplastic [Medicago truncatula] <KEH42806.1 2-methyl-6-phytylbenzoquinone methyltransferase [Medicago truncatula]	K7N4U2_SOYBN/113-210 K7N4U2.1 PF08241.9;Methyltransf_11;	3694.POPTR_0008s15920.1	XM_013613315 Medicago truncatula 2-methyl-6-phytylbenzoquinone methyltransferase mRNA	mtr:25484476 2-methyl-6-phytyl-1,4-hydroquinone methyltransferase, chloroplastic	6.5969	4.96143	1.02288e-22	2.1518e-20	3.18549	5.76845	3.18549	5.76845	59	433	11.85	78.82	11.55	70.85
c32002_g1_i1	TAIR|locus:504956276 - symbol:AT1G09812 "AT1G09812" species:3702 "Arabidopsis thaliana" [GO:0003674 "molecular_function" evidence=ND] [GO:0005634 "nucleus" evidence=ISM] [GO:0008150 "biological_process" evidence=ND] [GO:0016021 "integral component of membrane" evidence=IEA] TAIR:locus:504956276 GO:GO:0016021 EMBL:CP002684 Proteomes:UP000006548 eggNOG:ENOG410IYSK eggNOG:ENOG410YYS7 EMBL:AY800571 R…	.	PNY05345.1 hypothetical protein L195_g001792 [Trifolium pratense]	.	29760.VIT_12s0035g01030.t01	XM_013606925 Medicago truncatula transmembrane protein, putative mRNA	psat:127086016 uncharacterized protein LOC127086016	6.58765	1.28163	4.04722e-05	0.000669106	0.631328	2.23493	0.631328	2.23493	4	30	2.98	20.99	2.91	18.86
c52552_g1_i1	.	.	ACL97383.1 Gag-Pol polyprotein [Medicago truncatula]	A0A0D3CNW5_BRAOL/48-187 A0A0D3CNW5.1 PF14223.3;Retrotran_gag_2;	.	FJ544851 Medicago truncatula isolate MERE1-1-JEMALONG-5 retrotransposon TY-COPIA, complete sequence	aof:109846911 uncharacterized protein LOC109846911	6.57162	3.49777	3.89613e-14	3.26515e-12	1.95687	4.32418	1.95687	4.32418	21	154	2.27	14.99	2.21	13.47
c445_g1_i2	TAIR|locus:2094414 - symbol:AT3G22810 species:3702 "Arabidopsis thaliana" [GO:0005634 "nucleus" evidence=ISM] [GO:0016021 "integral component of membrane" evidence=IEA] [GO:0007165 "signal transduction" evidence=ISS] [GO:0035091 "phosphatidylinositol binding" evidence=ISS] [GO:0009734 "auxin-activated signaling pathway" evidence=IBA] TAIR:locus:2094414 Proteomes:UP000006548 EMBL:CP002686 EMBL:AB0…	sp|Q8W4K5|VAB_ARATH VAN3-binding protein OS=Arabidopsis thaliana GN=VAB PE=1 SV=1	KEH23814.1 auxin canalization protein [Medicago truncatula]	A0A072U287_MEDTR/361-459 A0A072U287.1 PF08458.7;PH_2;	3694.POPTR_0005s23550.1	XM_013594332 Medicago truncatula auxin canalization protein partial mRNA	mtr:25499158 VAN3-binding protein	6.54636	-0.251665	0.0433314	0.193324	0.185546	0.991781	0.185546	0.991781	1	8	0.7	5.22	0.68	4.69
c1190_g1_i1	UNIPROTKB|I1LEK0 - symbol:GLYMA_10G262700 "Glycosyltransferase" species:3847 "Glycine max" [GO:0009813 "flavonoid biosynthetic process" evidence=IBA] [GO:0043231 "intracellular membrane-bounded organelle" evidence=IBA] [GO:0052696 "flavonoid glucuronidation" evidence=IBA] [GO:0080043 "quercetin 3-O-glucosyltransferase activity" evidence=IBA] [GO:0080044 "quercetin 7-O-glucosyltransferase activity…	sp|Q2V6K1|UGT_FRAAN Putative UDP-glucose glucosyltransferase OS=Fragaria ananassa GN=GT5 PE=2 SV=1	XP_013470052.1 UDP-glycosyltransferase 84B2 [Medicago truncatula] <KEH44090.1 UDP-glucosyltransferase family protein [Medicago truncatula]	U84A3_ARATH/47-404 O23401.1 PF00201.15;UDPGT;	3847.GLYMA10G40900.1	XM_013614598 Medicago truncatula UDP-glucosyltransferase family protein mRNA	mtr:25485403 UDP-glycosyltransferase 84B2	6.54636	-0.251665	0.0433314	0.193324	0.185546	0.991781	0.185546	0.991781	1	8	0.21	1.55	0.21	1.39
c1465_g1_i1	.	.	.	.	.	AC148242 Medicago truncatula clone mth2-18f6, complete sequence	.	6.54636	-0.251665	0.0433314	0.193324	0.185546	0.991781	0.185546	0.991781	1	8	2.44	20.1	2.38	18.07
c6718_g1_i1	.	.	.	.	.	KX887330 Bupleurum falcatum mitochondrion, complete genome	.	6.54636	-0.251665	0.0433314	0.193324	0.185546	0.991781	0.185546	0.991781	1	8	0.86	6.53	0.84	5.87
c8372_g1_i1	.	.	.	.	.	.	.	6.54636	-0.251665	0.0433314	0.193324	0.185546	0.991781	0.185546	0.991781	1	8	1.9	15.22	1.85	13.68
c8852_g1_i1	.	.	.	.	.	.	.	6.54636	-0.251665	0.0433314	0.193324	0.185546	0.991781	0.185546	0.991781	1	8	1.32	10.29	1.29	9.25
c9626_g1_i1	UNIPROTKB|K7KXH7 - symbol:GLYMA_06G261900 "Serine/threonine-protein kinase" species:3847 "Glycine max" [GO:0004674 "protein serine/threonine kinase activity" evidence=IBA] [GO:0005886 "plasma membrane" evidence=IBA] [GO:0006468 "protein phosphorylation" evidence=IBA] [GO:0006952 "defense response" evidence=IBA] [GO:0009506 "plasmodesma" evidence=IBA] InterPro:IPR000719 InterPro:IPR000858 InterPro…	sp|O81833|SD11_ARATH G-type lectin S-receptor-like serine/threonine-protein kinase SD1-1 OS=Arabidopsis thaliana GN=SD11 PE=1 SV=1	XP_012572623.1 PREDICTED: uncharacterized protein LOC101500771 [Cicer arietinum]	A0A072UM50_MEDTR/497-768 A0A072UM50.1 PF07714.14;Pkinase_Tyr;	3847.GLYMA06G41030.2	XM_003607671 Medicago truncatula S-locus lectin kinase family protein partial mRNA	cam:101500771 uncharacterized LOC101500771	6.54636	-0.251665	0.0433314	0.193324	0.185546	0.991781	0.185546	0.991781	1	8	0.89	6.7	0.86	6.02
c9772_g1_i1	UNIPROTKB|Q8H935 - symbol:Vfphot1a "Phototropin" species:3906 "Vicia faba" [GO:0005515 "protein binding" evidence=IPI] InterPro:IPR000700 InterPro:IPR000719 InterPro:IPR008271 InterPro:IPR017441 Pfam:PF00069 PROSITE:PS00107 PROSITE:PS00108 PROSITE:PS50011 PROSITE:PS50113 SMART:SM00220 InterPro:IPR011009 InterPro:IPR000014 InterPro:IPR001610 Prosite:PS50112 GO:GO:0005524 GO:GO:0005622 SUPFAM:SSF56…	sp|O48963|PHOT1_ARATH Phototropin-1 OS=Arabidopsis thaliana GN=PHOT1 PE=1 SV=1	AES88742.2 nonphototropic hypocotyl protein [Medicago truncatula]	.	3711.Bra019474.1-P	XM_003606497 Medicago truncatula nonphototropic hypocotyl protein partial mRNA	mtr:11408033 phototropin-1-like isoform X1	6.54636	-0.251665	0.0433314	0.193324	0.185546	0.991781	0.185546	0.991781	1	8	0.87	6.57	0.85	5.91
c13917_g1_i1	.	.	.	.	.	.	.	6.54636	-0.251665	0.0433314	0.193324	0.185546	0.991781	0.185546	0.991781	1	8	0.59	4.39	0.58	3.95
c16337_g1_i1	.	.	.	.	.	.	.	6.54636	-0.251665	0.0433314	0.193324	0.185546	0.991781	0.185546	0.991781	1	8	0.48	3.55	0.47	3.19
c18386_g1_i1	.	.	.	.	.	XM_003588870 Medicago truncatula transmembrane protein, putative partial mRNA	.	6.54636	-0.251665	0.0433314	0.193324	0.185546	0.991781	0.185546	0.991781	1	8	0.64	4.77	0.62	4.29
c19850_g1_i1	.	.	.	.	.	.	.	6.54636	-0.251665	0.0433314	0.193324	0.185546	0.991781	0.185546	0.991781	1	8	0.85	6.45	0.83	5.8
c20616_g1_i1	.	.	.	.	.	.	.	6.54636	-0.251665	0.0433314	0.193324	0.185546	0.991781	0.185546	0.991781	1	8	0.84	6.37	0.82	5.72
c23844_g1_i1	TAIR|locus:2130888 - symbol:AT4G17350 species:3702 "Arabidopsis thaliana" [GO:0005634 "nucleus" evidence=ISM] [GO:0007165 "signal transduction" evidence=ISS] [GO:0035091 "phosphatidylinositol binding" evidence=ISS] InterPro:IPR001849 TAIR:locus:2130888 Proteomes:UP000006548 EMBL:CP002687 Gene3D:2.30.29.30 InterPro:IPR011993 SMART:SM00233 UniGene:At.33006 UniGene:At.48870 InterPro:IPR008546 InterP…	.	GAU29316.1 hypothetical protein TSUD_226870 [Trifolium subterraneum]	I1J9U3_SOYBN/37-93 I1J9U3.1 PF05703.8;Auxin_canalis;	3847.GLYMA01G41640.1	XM_003611285 Medicago truncatula auxin canalization protein mRNA	psat:127120600 VAN3-binding protein	6.54636	-0.251665	0.0433314	0.193324	0.185546	0.991781	0.185546	0.991781	1	8	0.57	4.26	0.56	3.83
c27051_g1_i1	UNIPROTKB|I1JUH4 - symbol:GLYMA_04G070500 "Uncharacterized protein" species:3847 "Glycine max" [GO:0051213 "dioxygenase activity" evidence=IBA] InterPro:IPR005123 Pfam:PF03171 PROSITE:PS51471 GO:GO:0016491 GO:GO:0046872 Proteomes:UP000008827 eggNOG:KOG0143 eggNOG:COG3491 Gene3D:2.60.120.330 InterPro:IPR026992 InterPro:IPR027443 Pfam:PF14226 OrthoDB:EOG09360E57 EMBL:CM000837 RefSeq:XP_003522635.1 …	sp|Q9ZTA1|AOP3C_ARATH 2-oxoglutarate-dependent dioxygenase AOP3 OS=Arabidopsis thaliana GN=AOP3 PE=2 SV=1	XP_003588694.1 probable 2-oxoglutarate-dependent dioxygenase AOP1.2 [Medicago truncatula] <AES58945.1 2-oxoglutarate-dependent dioxygenase [Medicago truncatula]	A0A072U874_MEDTR/8-122 A0A072U874.1 PF14226.3;DIOX_N;	3847.GLYMA04G07480.1	AC144617 Medicago truncatula clone mth2-7m9, complete sequence	mtr:11424489 probable 2-oxoglutarate-dependent dioxygenase AOP1	6.54636	-0.251665	0.0433314	0.193324	0.185546	0.991781	0.185546	0.991781	1	8	0.64	4.77	0.62	4.29
c28872_g1_i1	.	.	.	.	.	.	.	6.54636	-0.251665	0.0433314	0.193324	0.185546	0.991781	0.185546	0.991781	1	8	1.9	15.22	1.85	13.68
c29248_g1_i1	.	.	.	.	.	.	.	6.54636	-0.251665	0.0433314	0.193324	0.185546	0.991781	0.185546	0.991781	1	8	2.87	24.04	2.8	21.61
c32724_g1_i1	.	.	XP_013466630.1 extensin-2 isoform X2 [Medicago truncatula] <KEH40671.1 pollen Ole e I family allergen [Medicago truncatula]	A0A072VRB2_MEDTR/436-529 A0A072VRB2.1 PF01190.14;Pollen_Ole_e_I;	3711.Bra004749.1-P	XM_012715263 PREDICTED: Cicer arietinum extensin-2-like (LOC101506966), transcript variant X2, mRNA	mtr:25482590 LOW QUALITY PROTEIN: titin	6.54636	-0.251665	0.0433314	0.193324	0.185546	0.991781	0.185546	0.991781	1	8	1.04	7.93	1.01	7.13
c33455_g1_i1	.	.	.	.	.	.	.	6.54636	-0.251665	0.0433314	0.193324	0.185546	0.991781	0.185546	0.991781	1	8	1.77	14.14	1.73	12.71
c33609_g1_i1	TAIR|locus:2119510 - symbol:AT4G13690 "AT4G13690" species:3702 "Arabidopsis thaliana" [GO:0003674 "molecular_function" evidence=ND] [GO:0005634 "nucleus" evidence=ISM] [GO:0008150 "biological_process" evidence=ND] TAIR:locus:2119510 Proteomes:UP000006548 EMBL:CP002687 EMBL:DQ446834 RefSeq:NP_193105.2 UniGene:At.70794 EnsemblPlants:AT4G13690.1 GeneID:827003 Gramene:AT4G13690.1 KEGG:ath:AT4G13690 A…	.	XP_003591631.1 uncharacterized protein LOC11410238 [Medicago truncatula] <ABE86675.1 hypothetical protein MtrDRAFT_AC161864g11v2 [Medicago truncatula] <AES61882.1 hypothetical protein MTR_1g090010 [Medicago truncatula]	.	3847.GLYMA10G33621.1	XM_003591583 Medicago truncatula hypothetical protein partial mRNA	mtr:11410238 uncharacterized protein LOC11410238	6.54636	-0.251665	0.0433314	0.193324	0.185546	0.991781	0.185546	0.991781	1	8	0.93	7.02	0.9	6.31
c33685_g1_i1	UNIPROTKB|K7M5X0 - symbol:GLYMA_14G096100 "Uncharacterized protein" species:3847 "Glycine max" [GO:0004176 "ATP-dependent peptidase activity" evidence=IBA] [GO:0005739 "mitochondrion" evidence=IBA] [GO:0006508 "proteolysis" evidence=IBA] [GO:0008237 "metallopeptidase activity" evidence=IBA] HAMAP:MF_01458 InterPro:IPR000642 InterPro:IPR003959 InterPro:IPR003960 InterPro:IPR005936 InterPro:IPR0372…	sp|Q8LQJ8|FTSH5_ORYSJ ATP-dependent zinc metalloprotease FTSH 5, mitochondrial OS=Oryza sativa subsp. japonica GN=FTSH5 PE=3 SV=1	XP_003616028.1 ATP-dependent zinc metalloprotease FTSH 4, mitochondrial [Medicago truncatula] <AES98986.1 ATP-dependent zinc metalloprotease FTSH protein [Medicago truncatula]	U6M477_EIMMA/332-492 U6M477.1 PF00004.26;AAA;	4641.GSMUA_Achr5P09650_001	XM_003615980 Medicago truncatula ATP-dependent zinc metalloprotease FTSH protein mRNA	mtr:11433616 ATP-dependent zinc metalloprotease FTSH 4, mitochondrial	6.54636	-0.251665	0.0433314	0.193324	0.185546	0.991781	0.185546	0.991781	1	8	0.88	6.66	0.86	5.99
c34678_g1_i1	.	.	.	.	.	.	.	6.54636	-0.251665	0.0433314	0.193324	0.185546	0.991781	0.185546	0.991781	1	8	1.24	9.57	1.21	8.6
c35987_g1_i1	.	.	.	.	.	.	.	6.54636	-0.251665	0.0433314	0.193324	0.185546	0.991781	0.185546	0.991781	1	8	0.6	4.43	0.58	3.98
c35998_g1_i1	.	.	.	.	.	.	.	6.54636	-0.251665	0.0433314	0.193324	0.185546	0.991781	0.185546	0.991781	1	8	0.74	5.54	0.72	4.97
c37470_g2_i1	.	.	KYP52090.1 Retrotransposable element Tf2 [Cajanus cajan]	.	3711.Bra017917.1-P	.	lang:109359716 DNA gyrase subunit A, chloroplastic/mitochondrial-like	6.54636	-0.251665	0.0433314	0.193324	0.185546	0.991781	0.185546	0.991781	1	8	0.96	7.27	0.93	6.53
c37914_g2_i1	TAIR|locus:2158809 - symbol:CLC-C "AT5G49890" species:3702 "Arabidopsis thaliana" [GO:0005247 "voltage-gated chloride channel activity" evidence=ISS;IBA] [GO:0005253 "anion channel activity" evidence=ISS] [GO:0006821 "chloride transport" evidence=ISS] [GO:0034707 "chloride channel complex" evidence=IEA] [GO:0034765 "regulation of ion transmembrane transport" evidence=IEA] [GO:1902476 "chloride tr…	sp|P60300|CLCG_ARATH Putative chloride channel-like protein CLC-g OS=Arabidopsis thaliana GN=CLC-G PE=1 SV=2	XP_004508447.1 PREDICTED: putative chloride channel-like protein CLC-g [Cicer arietinum]	G7JFF4_MEDTR/130-547 G7JFF4.1 PF00654.17;Voltage_CLC;	29760.VIT_11s0118g00220.t01	XM_003609385 Medicago truncatula ClC chloride channel family protein mRNA	cam:101493357 putative chloride channel-like protein CLC-g	6.54636	-0.251665	0.0433314	0.193324	0.185546	0.991781	0.185546	0.991781	1	8	0.45	3.31	0.44	2.98
c38900_g2_i1	TAIR|locus:2182860 - symbol:XBAT33 "XB3 ortholog 3 in Arabidopsis thaliana" species:3702 "Arabidopsis thaliana" [GO:0005737 "cytoplasm" evidence=ISM] [GO:0016567 "protein ubiquitination" evidence=IEA;IDA] [GO:0046872 "metal ion binding" evidence=IEA] [GO:0004842 "ubiquitin-protein transferase activity" evidence=IDA] InterPro:IPR001841 InterPro:IPR002110 Pfam:PF00023 PROSITE:PS50088 SMART:SM00248 …	sp|Q4FE45|XB33_ARATH E3 ubiquitin-protein ligase XBAT33 OS=Arabidopsis thaliana GN=XBAT33 PE=2 SV=1	XP_013469703.1 E3 ubiquitin-protein ligase XBAT33 [Medicago truncatula] <KEH43741.1 E3 ubiquitin-protein ligase XBOS33, putative [Medicago truncatula]	W5HGN7_WHEAT/11-114 W5HGN7.1 PF12796.4;Ank_2;	3847.GLYMA10G38270.1	XM_013614249 Medicago truncatula E3 ubiquitin-protein ligase XBOS33, putative mRNA	mtr:25485097 E3 ubiquitin-protein ligase XBAT33	6.54636	-0.251665	0.0433314	0.193324	0.185546	0.991781	0.185546	0.991781	1	8	0.46	3.41	0.45	3.06
c39484_g1_i1	.	.	.	.	.	XM_003609956 Medicago truncatula transmembrane-like protein mRNA	.	6.54636	-0.251665	0.0433314	0.193324	0.185546	0.991781	0.185546	0.991781	1	8	1.26	9.74	1.23	8.76
c39702_g1_i1	UNIPROTKB|F6I376 - symbol:VIT_15s0048g00800 "Putative uncharacterized protein" species:29760 "Vitis vinifera" [GO:0005086 "ARF guanyl-nucleotide exchange factor activity" evidence=IBA] [GO:0005802 "trans-Golgi network" evidence=IBA] [GO:0005829 "cytosol" evidence=IBA] [GO:0016192 "vesicle-mediated transport" evidence=IBA] InterPro:IPR000904 InterPro:IPR016024 InterPro:IPR035999 Pfam:PF01369 PROSI…	sp|Q9LZX8|BIG2_ARATH Brefeldin A-inhibited guanine nucleotide-exchange protein 2 OS=Arabidopsis thaliana GN=BIG2 PE=2 SV=1	XP_013445013.1 brefeldin A-inhibited guanine nucleotide-exchange protein 2 [Medicago truncatula] <KEH19038.1 brefeldin A-inhibited guanine nucleotide-exchange protein [Medicago truncatula]	.	29760.VIT_15s0048g00800.t01	XM_013589559 Medicago truncatula brefeldin A-inhibited guanine nucleotide-exchange protein mRNA	psat:127075784 brefeldin A-inhibited guanine nucleotide-exchange protein 2-like	6.54636	-0.251665	0.0433314	0.193324	0.185546	0.991781	0.185546	0.991781	1	8	1.46	11.46	1.43	10.3
c40889_g1_i1	.	.	.	.	.	.	.	6.54636	-0.251665	0.0433314	0.193324	0.185546	0.991781	0.185546	0.991781	1	8	1	7.59	0.97	6.82
c41120_g1_i1	.	.	.	.	.	.	.	6.54636	-0.251665	0.0433314	0.193324	0.185546	0.991781	0.185546	0.991781	1	8	0.91	6.93	0.89	6.23
c41484_g1_i1	MGI|MGI:105081 - symbol:Tes "testis derived transcript" species:10090 "Mus musculus" [GO:0005737 "cytoplasm" evidence=IDA] [GO:0005829 "cytosol" evidence=ISO] [GO:0005886 "plasma membrane" evidence=ISO] [GO:0005925 "focal adhesion" evidence=ISO] [GO:0008270 "zinc ion binding" evidence=ISO] [GO:0008285 "negative regulation of cell proliferation" evidence=ISO] [GO:0030054 "cell junction" evidence=I…	sp|P47226|TES_MOUSE Testin OS=Mus musculus GN=Tes PE=1 SV=1	KRZ01620.1 hypothetical protein T4B_6133, partial [Trichinella pseudospiralis]	.	7739.JGI129679	KX121621 Mus musculus clone contig 15 chromocenter region genomic sequence	chx:108634747 basic proline-rich protein-like	6.54636	-0.251665	0.0433314	0.193324	0.185546	0.991781	0.185546	0.991781	1	8	3.63	31.26	3.54	28.1
c41883_g1_i1	.	.	.	.	.	.	.	6.54636	-0.251665	0.0433314	0.193324	0.185546	0.991781	0.185546	0.991781	1	8	1.22	9.4	1.19	8.45
c41999_g2_i1	.	.	.	.	.	AC202485 Medicago truncatula clone mth2-176b2, complete sequence	.	6.54636	-0.251665	0.0433314	0.193324	0.185546	0.991781	0.185546	0.991781	1	8	1.53	12.07	1.5	10.85
c42974_g3_i1	.	.	PNX61818.1 hypothetical protein L195_g060851 [Trifolium pratense]	A0A072UB14_MEDTR/152-383 A0A072UB14.1 PF03372.20;Exo_endo_phos;	.	.	mtr:120580570 uncharacterized protein LOC120580570	6.54636	-0.251665	0.0433314	0.193324	0.185546	0.991781	0.185546	0.991781	1	8	0.88	6.66	0.86	5.99
c43032_g2_i1	.	.	PNX59179.1 pentatricopeptide repeat-containing protein at2g35130-like protein [Trifolium pratense]	U5CXL5_AMBTC/348-413 U5CXL5.1 PF13812.3;PPR_3;	.	XM_013614834 Medicago truncatula PPR containing plant-like protein partial mRNA	mdm:103435283 pentatricopeptide repeat-containing protein At2g35130 isoform X2	6.54636	-0.251665	0.0433314	0.193324	0.185546	0.991781	0.185546	0.991781	1	8	0.9	6.79	0.87	6.1
c43389_g1_i1	.	.	.	.	.	.	.	6.54636	-0.251665	0.0433314	0.193324	0.185546	0.991781	0.185546	0.991781	1	8	0.4	2.93	0.39	2.63
c44569_g1_i2	.	.	.	.	.	.	.	6.54636	-0.251665	0.0433314	0.193324	0.185546	0.991781	0.185546	0.991781	1	8	0.58	4.3	0.56	3.86
c44713_g5_i1	UNIPROTKB|I1MDU8 - symbol:GLYMA_15G051300 "Glycosyltransferase" species:3847 "Glycine max" [GO:0009813 "flavonoid biosynthetic process" evidence=IBA] [GO:0043231 "intracellular membrane-bounded organelle" evidence=IBA] [GO:0052696 "flavonoid glucuronidation" evidence=IBA] [GO:0080043 "quercetin 3-O-glucosyltransferase activity" evidence=IBA] [GO:0080044 "quercetin 7-O-glucosyltransferase activity…	sp|F8WKW1|UGT2_GARJA 7-deoxyloganetin glucosyltransferase OS=Gardenia jasminoides GN=UGT85A24 PE=1 SV=1	XP_003593141.1 7-deoxyloganetin glucosyltransferase [Medicago truncatula] <AES63392.1 UDP-glucosyltransferase family protein [Medicago truncatula]	G7ILA4_MEDTR/59-455 G7ILA4.1 PF00201.15;UDPGT;	3847.GLYMA15G05700.1	XM_003593093 Medicago truncatula UDP-glucosyltransferase family protein partial mRNA	mtr:11429235 7-deoxyloganetin glucosyltransferase	6.54636	-0.251665	0.0433314	0.193324	0.185546	0.991781	0.185546	0.991781	1	8	2.09	16.9	2.04	15.19
c44955_g2_i1	.	.	.	.	.	.	.	6.54636	-0.251665	0.0433314	0.193324	0.185546	0.991781	0.185546	0.991781	1	8	0.59	4.39	0.58	3.95
c46184_g6_i1	TAIR|locus:2045620 - symbol:AT2G42960 "AT2G42960" species:3702 "Arabidopsis thaliana" [GO:0004674 "protein serine/threonine kinase activity" evidence=IEA] [GO:0005524 "ATP binding" evidence=IEA] [GO:0006468 "protein phosphorylation" evidence=IEA] [GO:0009507 "chloroplast" evidence=ISM] [GO:0016021 "integral component of membrane" evidence=IEA] [GO:0016301 "kinase activity" evidence=ISS] [GO:00163…	sp|Q9SJG2|Y2296_ARATH Probable receptor-like protein kinase At2g42960 OS=Arabidopsis thaliana GN=At2g42960 PE=3 SV=1	GAU32924.1 hypothetical protein TSUD_152850 [Trifolium subterraneum]	.	3847.GLYMA02G45545.1	XM_003599795 Medicago truncatula receptor-like kinase plant mRNA	mtr:11410715 probable receptor-like protein kinase At2g42960	6.54636	-0.251665	0.0433314	0.193324	0.185546	0.991781	0.185546	0.991781	1	8	3.44	29.44	3.35	26.46
c46198_g2_i1	.	.	.	.	.	.	.	6.54636	-0.251665	0.0433314	0.193324	0.185546	0.991781	0.185546	0.991781	1	8	0.46	3.41	0.45	3.06
c46727_g1_i1	.	.	.	.	.	AC148397 Medicago truncatula clone mth2-22h4, complete sequence	.	6.54636	-0.251665	0.0433314	0.193324	0.185546	0.991781	0.185546	0.991781	1	8	0.46	3.38	0.45	3.04
c46928_g2_i1	DICTYBASE|DDB_G0292260 - symbol:DDB_G0292260_RTE "TRE3-B" species:44689 "Dictyostelium discoideum" [GO:0030587 "sorocarp development" evidence=IMP] InterPro:IPR000477 dictyBase:DDB_G0292260 Pfam:PF00078 Proteomes:UP000002195 GO:GO:0030587 Gene3D:3.60.10.10 InterPro:IPR036691 SUPFAM:SSF56219 PROSITE:PS50878 eggNOG:ENOG410IPYB eggNOG:ENOG4111Y55 EMBL:AAFI01000266 RefSeq:XP_629753.1 PaxDb:Q54DH4 Gen…	sp|P92555|M1250_ARATH Uncharacterized mitochondrial protein AtMg01250 OS=Arabidopsis thaliana GN=AtMg01250 PE=4 SV=1	PNX96384.1 ribonuclease H, partial [Trifolium pratense]	Q8S6P1_ORYSJ/715-956 Q8S6P1.1 PF00078.24;RVT_1;	39947.LOC_Os10g21850.1	XM_008340292 PREDICTED: Malus x domestica uncharacterized LOC103401576 (LOC103401576), mRNA	mtr:112418067 uncharacterized protein LOC112418067	6.54636	-0.251665	0.0433314	0.193324	0.185546	0.991781	0.185546	0.991781	1	8	0.54	4.02	0.53	3.61
c47088_g2_i1	UNIPROTKB|Q4K543 - symbol:rplN "50S ribosomal protein L14" species:220664 "Pseudomonas protegens Pf-5" [GO:0003735 "structural constituent of ribosome" evidence=ISM] [GO:0006412 "translation" evidence=ISM] [GO:0022625 "cytosolic large ribosomal subunit" evidence=ISM] HAMAP:MF_01367 InterPro:IPR000218 InterPro:IPR005745 InterPro:IPR036853 Pfam:PF00238 SMART:SM01374 GO:GO:0006412 EMBL:CP000076 Prot…	sp|Q48D46|RL14_PSE14 50S ribosomal protein L14 OS=Pseudomonas savastanoi pv. phaseolicola (strain 1448A / Race 6) GN=rplN PE=3 SV=1	WP_003176416.1 MULTISPECIES: 50S ribosomal protein L24 [Pseudomonas] <C3K2W5.1 RecName: Full=50S ribosomal protein L24 <CAY52747.1 50S ribosomal protein L24 [Pseudomonas fluorescens SBW25] <BAJ24178.1 50S ribosomal protein L24 [Pseudomonas fluorescens] <BAJ24223.1 50S ribosomal protein L24 [Pseudomonas azotoformans] <EFQ61035.1 50S ribosomal protein L24 [Pseudomonas fluorescens WH6] <AFJ55251.1 r…	RL14_PSEPK/1-122 Q88QM5.1 PF00238.16;Ribosomal_L14;	223283.PSPTO_0636	CP014546 Pseudomonas azotoformans strain S4, complete genome	lve:103087013 50S ribosomal protein L14, chloroplastic-like	6.54636	-0.251665	0.0433314	0.193324	0.185546	0.991781	0.185546	0.991781	1	8	0.28	2.06	0.28	1.85
c47538_g2_i1	.	.	.	.	.	.	.	6.54636	-0.251665	0.0433314	0.193324	0.185546	0.991781	0.185546	0.991781	1	8	0.56	4.15	0.55	3.73
c48832_g1_i1	.	.	.	.	.	AC174378 Medicago truncatula chromosome 8 clone mth2-57m5, complete sequence	.	6.54636	-0.251665	0.0433314	0.193324	0.185546	0.991781	0.185546	0.991781	1	8	0.76	5.72	0.74	5.14
c48900_g1_i1	.	.	.	.	.	.	.	6.54636	-0.251665	0.0433314	0.193324	0.185546	0.991781	0.185546	0.991781	1	8	0.73	5.45	0.71	4.89
c49044_g2_i1	UNIPROTKB|Q5SMU7 - symbol:ORC1 "Origin of replication complex subunit 1" species:39947 "Oryza sativa Japonica Group" [GO:0005634 "nucleus" evidence=IDA] [GO:0009744 "response to sucrose" evidence=IDA] InterPro:IPR001025 InterPro:IPR003959 Pfam:PF00004 Pfam:PF01426 PROSITE:PS51038 SMART:SM00439 InterPro:IPR003593 InterPro:IPR001965 InterPro:IPR020793 InterPro:IPR011011 InterPro:IPR019787 InterPro:…	sp|Q5SMU7|ORC1_ORYSJ Origin of replication complex subunit 1 OS=Oryza sativa subsp. japonica GN=ORC1 PE=2 SV=1	KEH21251.1 origin recognition complex subunit 1 [Medicago truncatula]	B9HNV8_POPTR/134-334 B9HNV8.2 PF01426.15;BAH;	3847.GLYMA15G03900.1	XM_013591770 Medicago truncatula origin recognition complex subunit 1 partial mRNA	mtr:25502211 origin of replication complex subunit 1B	6.54636	-0.251665	0.0433314	0.193324	0.185546	0.991781	0.185546	0.991781	1	8	1.14	8.79	1.11	7.9
c49179_g2_i1	TAIR|locus:505006683 - symbol:AT5G49555 "AT5G49555" species:3702 "Arabidopsis thaliana" [GO:0005739 "mitochondrion" evidence=IDA] [GO:0005507 "copper ion binding" evidence=IDA] InterPro:IPR002937 Pfam:PF01593 TAIR:locus:505006683 Proteomes:UP000006548 GO:GO:0005739 EMBL:CP002688 GO:GO:0016491 Gene3D:3.50.50.60 InterPro:IPR036188 SUPFAM:SSF51905 GO:GO:0005622 GO:GO:0005507 UniGene:At.29779 eggNOG:…	sp|Q8N2H3|PYRD2_HUMAN Pyridine nucleotide-disulfide oxidoreductase domain-containing protein 2 OS=Homo sapiens GN=PYROXD2 PE=1 SV=2	XP_004498186.1 PREDICTED: pyridine nucleotide-disulfide oxidoreductase domain-containing protein 2-like isoform X1 [Cicer arietinum] <XP_012570579.1 PREDICTED: pyridine nucleotide-disulfide oxidoreductase domain-containing protein 2-like isoform X1 [Cicer arietinum]	A0A072VG58_MEDTR/27-87 A0A072VG58.1 PF13450.3;NAD_binding_8;	3847.GLYMA16G25390.1	XM_004498130 PREDICTED: Cicer arietinum pyridine nucleotide-disulfide oxidoreductase domain-containing protein 2-like (LOC101491351), transcript variant X3, mRNA	cam:101491351 pyridine nucleotide-disulfide oxidoreductase domain-containing protein 2-like	6.54636	-0.251665	0.0433314	0.193324	0.185546	0.991781	0.185546	0.991781	1	8	0.55	4.1	0.54	3.69
c49622_g1_i1	.	.	GAU51472.1 hypothetical protein TSUD_95870 [Trifolium subterraneum]	.	39947.LOC_Os06g43290.1	.	peq:110039585 SWI/SNF complex subunit SWI3D	6.54636	-0.251665	0.0433314	0.193324	0.185546	0.991781	0.185546	0.991781	1	8	0.51	3.76	0.5	3.38
c50233_g4_i1	UNIPROTKB|K7MZ72 - symbol:GLYMA_19G192900 "Uncharacterized protein" species:3847 "Glycine max" [GO:0005886 "plasma membrane" evidence=IBA] [GO:0016021 "integral component of membrane" evidence=IBA] [GO:0042626 "ATPase activity, coupled to transmembrane movement of substances" evidence=IBA] InterPro:IPR003439 InterPro:IPR013525 Pfam:PF00005 Pfam:PF01061 PROSITE:PS50893 InterPro:IPR003593 InterPro:…	sp|Q8GU84|AB48G_ORYSJ ABC transporter G family member 48 OS=Oryza sativa subsp. japonica GN=ABCG48 PE=3 SV=1	XP_003625773.2 ABC transporter G family member 39 [Medicago truncatula] <AES81991.2 drug resistance transporter-like ABC domain protein [Medicago truncatula]	J3MWM4_ORYBR/473-631 J3MWM4.1 PF00005.24;ABC_tran;	3847.GLYMA19G37760.2	XM_003625725 Medicago truncatula drug resistance transporter-like ABC domain protein mRNA	mtr:11425785 ABC transporter G family member 39	6.54636	-0.251665	0.0433314	0.193324	0.185546	0.991781	0.185546	0.991781	1	8	1.29	10.01	1.26	9
c50394_g2_i1	.	.	XP_024626592.1 uncharacterized protein LOC112416579 [Medicago truncatula]	.	4641.GSMUA_Achr9P20190_001	.	mtr:112416600 uncharacterized protein LOC112416600	6.54636	-0.251665	0.0433314	0.193324	0.185546	0.991781	0.185546	0.991781	1	8	4.31	37.94	4.2	34.1
c50452_g1_i1	ZFIN|ZDB-GENE-131121-105 - symbol:si:dkeyp-88h4.2 "si:dkeyp-88h4.2" species:7955 "Danio rerio" [GO:0003964 "RNA-directed DNA polymerase activity" evidence=IBA] InterPro:IPR000477 Pfam:PF00078 ZFIN:ZDB-GENE-131121-105 Proteomes:UP000000437 GeneTree:ENSGT00900000140839 PROSITE:PS50878 EMBL:BX927314 PaxDb:A0A0R4IYX4 Ensembl:ENSDART00000158816 Uniprot:A0A0R4IYX4	sp|P92555|M1250_ARATH Uncharacterized mitochondrial protein AtMg01250 OS=Arabidopsis thaliana GN=AtMg01250 PE=4 SV=1	XP_024630887.1 uncharacterized protein LOC112418659 [Medicago truncatula]	B8BE31_ORYSI/167-430 B8BE31.1 PF00078.24;RVT_1;	39946.BGIOSGA031189-PA	.	mtr:112418659 uncharacterized protein LOC112418659	6.54636	-0.251665	0.0433314	0.193324	0.185546	0.991781	0.185546	0.991781	1	8	0.41	3.04	0.4	2.73
c51034_g1_i1	ASPGD|ASPL0000335979 - symbol:AO090005001597 species:5062 "Aspergillus oryzae" [GO:0005737 "cytoplasm" evidence=IEA] [GO:0015074 "DNA integration" evidence=IEA] [GO:0006278 "RNA-dependent DNA biosynthetic process" evidence=IEA] [GO:0003964 "RNA-directed DNA polymerase activity" evidence=IEA] [GO:0003723 "RNA binding" evidence=IEA] InterPro:IPR001584 InterPro:IPR036397 Pfam:PF00665 PROSITE:PS50994…	sp|P04323|POL3_DROME Retrovirus-related Pol polyprotein from transposon 17.6 OS=Drosophila melanogaster GN=pol PE=3 SV=1	PNY08424.1 putative retrotransposon Ty3-gypsy subclass protein [Trifolium pratense]	.	39947.LOC_Os11g44640.1	HG975444 Solanum pennellii chromosome ch05, complete genome	psat:127122040 uncharacterized protein LOC127122040	6.54636	-0.251665	0.0433314	0.193324	0.185546	0.991781	0.185546	0.991781	1	8	1.09	8.37	1.06	7.53
c51876_g2_i1	.	.	.	.	.	XM_013591660 Medicago truncatula transducin/WD-like repeat-protein mRNA	.	6.54636	-0.251665	0.0433314	0.193324	0.185546	0.991781	0.185546	0.991781	1	8	0.34	2.5	0.33	2.25
c52129_g2_i2	.	.	.	.	.	.	.	6.54636	-0.251665	0.0433314	0.193324	0.185546	0.991781	0.185546	0.991781	1	8	0.56	4.17	0.55	3.75
c52139_g2_i1	.	.	XP_024628708.1 uncharacterized protein LOC112417353 [Medicago truncatula]	M1B3P7_SOLTU/1-180 M1B3P7.1 PF00078.24;RVT_1;	3694.POPTR_0019s06550.1	.	mtr:112416619 uncharacterized protein LOC112416619	6.54636	-0.251665	0.0433314	0.193324	0.185546	0.991781	0.185546	0.991781	1	8	1.48	11.58	1.44	10.41
c52827_g2_i1	.	.	.	.	.	.	.	6.54636	-0.251665	0.0433314	0.193324	0.185546	0.991781	0.185546	0.991781	1	8	0.48	3.53	0.47	3.17
c53428_g8_i1	.	.	.	.	.	NM_180329 Arabidopsis thaliana Histone superfamily protein mRNA	.	6.54636	-0.251665	0.0433314	0.193324	0.185546	0.991781	0.185546	0.991781	1	8	1.32	10.29	1.29	9.25
c53658_g1_i1	TAIR|locus:2149664 - symbol:MEF1 "AT5G52630" species:3702 "Arabidopsis thaliana" [GO:0003723 "RNA binding" evidence=IBA] [GO:0004519 "endonuclease activity" evidence=IBA] [GO:0005739 "mitochondrion" evidence=ISM] [GO:0008270 "zinc ion binding" evidence=IEA] [GO:0043231 "intracellular membrane-bounded organelle" evidence=IBA] [GO:0016554 "cytidine to uridine editing" evidence=IMP] InterPro:IPR0119…	sp|Q9LTF4|PP429_ARATH Putative pentatricopeptide repeat-containing protein At5g52630 OS=Arabidopsis thaliana GN=PCMP-H52 PE=3 SV=1	XP_003625160.1 putative pentatricopeptide repeat-containing protein At5g52630 [Medicago truncatula] <ABN08217.1 Tetratricopeptide-like helical [Medicago truncatula] <AES81378.1 RNAediting factor 1 [Medicago truncatula]	I1N926_SOYBN/184-385 I1N926.2 PF17177.1;PPR_long;	29760.VIT_08s0007g08190.t01	XM_003625112 Medicago truncatula RNAediting factor 1 mRNA	mtr:11437918 putative pentatricopeptide repeat-containing protein At5g52630	6.54636	-0.251665	0.0433314	0.193324	0.185546	0.991781	0.185546	0.991781	1	8	1.09	8.37	1.06	7.53
c53801_g3_i1	.	.	GAU20595.1 hypothetical protein TSUD_297680 [Trifolium subterraneum]	K7L512_SOYBN/50-135 K7L512.1 PF13456.3;RVT_3;	3847.GLYMA08G05451.1	.	mtr:112418579 uncharacterized protein LOC112418579	6.54636	-0.251665	0.0433314	0.193324	0.185546	0.991781	0.185546	0.991781	1	8	2.44	20.1	2.38	18.07
c53809_g8_i1	.	.	.	.	.	AC119419 Medicago truncatula clone mth2-6b12, complete sequence	.	6.54636	-0.251665	0.0433314	0.193324	0.185546	0.991781	0.185546	0.991781	1	8	0.65	4.86	0.64	4.37
c53833_g3_i1	.	.	.	.	.	.	.	6.54636	-0.251665	0.0433314	0.193324	0.185546	0.991781	0.185546	0.991781	1	8	0.79	5.92	0.77	5.32
c54357_g6_i1	.	.	.	.	.	AC171618 Medicago truncatula clone mth2-144n17, complete sequence	.	6.54636	-0.251665	0.0433314	0.193324	0.185546	0.991781	0.185546	0.991781	1	8	0.48	3.54	0.47	3.18
c54755_g4_i1	.	.	ADX60613.1 transcriptional activator, partial [Blueberry red ringspot virus]	.	.	.	.	6.54636	-0.251665	0.0433314	0.193324	0.185546	0.991781	0.185546	0.991781	1	8	0.65	4.82	0.63	4.33
c55107_g1_i1	.	.	GAU11553.1 hypothetical protein TSUD_345440 [Trifolium subterraneum]	G7KZQ0_MEDTR/14-163 G7KZQ0.2 PF06364.9;DUF1068;	3847.GLYMA03G40070.1	XM_004494587 PREDICTED: Cicer arietinum uncharacterized LOC101512065 (LOC101512065), mRNA	mtr:11420851 uncharacterized protein LOC11420851	6.54636	-0.251665	0.0433314	0.193324	0.185546	0.991781	0.185546	0.991781	1	8	0.59	4.41	0.58	3.96
c55464_g1_i1	.	.	PNX76593.1 hypothetical protein L195_g032546 [Trifolium pratense]	.	.	.	mtr:25483556 uncharacterized protein LOC25483556	6.54636	-0.251665	0.0433314	0.193324	0.185546	0.991781	0.185546	0.991781	1	8	0.59	4.37	0.57	3.93
c55919_g1_i1	.	.	.	.	.	AC159145 Medicago truncatula chromosome 2 BAC clone mth2-67e10, complete sequence	.	6.54636	-0.251665	0.0433314	0.193324	0.185546	0.991781	0.185546	0.991781	1	8	0.43	3.15	0.42	2.83
c57110_g1_i1	.	.	.	.	.	.	.	6.54636	-0.251665	0.0433314	0.193324	0.185546	0.991781	0.185546	0.991781	1	8	0.6	4.47	0.59	4.02
c57487_g1_i1	.	.	.	.	.	CT027665 Medicago truncatula chromosome 5 clone mth2-69e15, COMPLETE SEQUENCE	.	6.54636	-0.251665	0.0433314	0.193324	0.185546	0.991781	0.185546	0.991781	1	8	1.31	10.2	1.28	9.17
c57837_g1_i1	.	.	.	.	.	CU571240 M.truncatula DNA sequence from clone MTH2-54P7 on chromosome 3, complete sequence	.	6.54636	-0.251665	0.0433314	0.193324	0.185546	0.991781	0.185546	0.991781	1	8	0.91	6.88	0.88	6.19
c58347_g1_i1	.	.	.	.	.	AC152421 Medicago truncatula chromosome 8 clone mth2-7h20, complete sequence	.	6.54636	-0.251665	0.0433314	0.193324	0.185546	0.991781	0.185546	0.991781	1	8	0.32	2.37	0.32	2.13
c59286_g1_i1	DICTYBASE|DDB_G0291472 - symbol:DDB_G0291472 "pirin family protein" species:44689 "Dictyostelium discoideum" [GO:0008150 "biological_process" evidence=ND] [GO:0005575 "cellular_component" evidence=ND] [GO:0003674 "molecular_function" evidence=ND] [GO:0016021 "integral component of membrane" evidence=IEA] [GO:0016020 "membrane" evidence=IEA] [GO:0051213 "dioxygenase activity" evidence=IBA] InterPr…	sp|Q9SEE4|PIRL_SOLLC Pirin-like protein OS=Solanum lycopersicum PE=2 SV=1	XP_002680321.1 predicted protein [Naegleria gruberi] <EFC47577.1 predicted protein [Naegleria gruberi]	D2V6I1_NAEGR/176-286 D2V6I1.1 PF05726.10;Pirin_C;	5762.XP_002680321.1	.	ngr:NAEGRDRAFT_31497 hypothetical protein	6.54636	-0.251665	0.0433314	0.193324	0.185546	0.991781	0.185546	0.991781	1	8	0.6	4.47	0.59	4.02
c59819_g1_i1	.	.	.	.	.	CT571264 Medicago truncatula chromosome 5 clone mth2-146m15, COMPLETE SEQUENCE	.	6.54636	-0.251665	0.0433314	0.193324	0.185546	0.991781	0.185546	0.991781	1	8	0.81	6.14	0.79	5.52
c60742_g1_i1	.	sp|F4IN58|PIEZO_ARATH Piezo-type mechanosensitive ion channel homolog OS=Arabidopsis thaliana GN=At2g48060/At2g48040/At2g48050 PE=2 SV=1	KEH43285.1 DUF3595 family protein, partial [Medicago truncatula]	.	3847.GLYMA02G16911.1	XM_013613793 Medicago truncatula DUF3595 family protein partial mRNA	mtr:25484802 piezo-type mechanosensitive ion channel homolog isoform X2	6.54636	-0.251665	0.0433314	0.193324	0.185546	0.991781	0.185546	0.991781	1	8	2.38	19.5	2.32	17.53
[truncated: 5,177 more rows]

## Sheet: GO_Analysis
GO analysis result:
biological_process	1238.28
cellular_component	1306.2
molecular_function	1329.52
No Hits	2038
biological_process	GO	Count	WeightedScore
	GO:0000003 reproduction	6	0.547619
	GO:0000059 obsolete protein import into nucleus, docking	1	0.25
	GO:0001906 cell killing	2	0.25
	GO:0002376 immune system process	54	0.832153
	GO:0007610 behavior	3	0.375
	GO:0008152 metabolic process	1700	368.821
	GO:0008283 cell proliferation	8	0.854506
	GO:0009987 cellular process	1897	153.962
	GO:0015976 carbon utilization	2	0.302632
	GO:0019740 nitrogen utilization	2	0.4
[truncated: 44 more rows]

## Sheet: GO_Analysis_list
GO analysis result:
[truncated: 20,458 more rows]
